# Supplementary material for: Crystal structure of 4,6-di­amino-2-sulfanyl­idene-1,2-di­hydro­pyridine-3-carbo­nitrile
Source: Acta Crystallogr Sect E Struct Rep Online. 2014 Aug 9;70(Pt 9):o993–4. doi: 10.1107/S1600536814018029 (PMC4186145; doi:10.1107/S1600536814018029)
Supplement: Supplementary file 1 [file e-70-0o993-sup1.cif]

##############################################################################
#                                                                            #
# This CIF contains the data in a paper accepted for publication in          #
# Acta Crystallographica Section E. It conforms to the requirements of       #
# Notes for Authors for Acta Crystallographica Section E, and has been       #
# peer reviewed under the auspices of the IUCr Commission on Journals.       #
#                                                                            #
# Full details of the Crystallographic Information File format               #
# are given in the paper "The Crystallographic Information File (CIF):       #
# a New Standard Archive File for Crystallography" by S. R. Hall, F. H.      #
# Allen and I. D. Brown [Acta Cryst. (1991), A47, 655-685].                  #
#                                                                            #
# The current version of the core CIF dictionary is obtainable from          #
# ftp://ftp.iucr.org/pub/cif_core.dic.                                       #
#                                                                            #
# Software is freely available for graphical display of the structure(s)     #
# in this CIF. For information consult the CIF software page                 #
# http://www.iucr.org/resources/cif/software.                                #
#                                                                            #
# This file may be used for bona fide research purposes within the           #
# scientific community so long as proper attribution is given to the journal # 
# article from which it was obtained.                                        #
#                                                                            #
##############################################################################
data_global
_audit_creation_method     'PLATON <TABLE ACC> option'
_journal_date_recd_electronic     2014-07-18
_journal_date_accepted     2014-08-06
_journal_name_full     'Acta Crystallographica, Section E'
_journal_year     2014
_journal_volume     70
_journal_issue      1
_journal_page_first     o993
_journal_page_last     o994
_journal_paper_category     HO
_journal_paper_doi     10.1107/S1600536814018029
_journal_coeditor_code     HG5399
_publ_contact_author_name
;
Mustafa R. Albayati
;
_publ_contact_author_address
;
Kirkuk University,
College of Science,
Department of Chemistry,
Kirkuk,
Iraq
;
_publ_contact_author_email     'shaabankamel@yahoo.com'
_publ_contact_author_fax     ?
_publ_contact_author_phone     ?
_publ_section_title
;
Crystal structute of
4,6-diamino-2-sulfanylidene-1,2-dihydropyridine-3-carbonitrile
;
loop_
    _publ_author_name
    _publ_author_address
    'Mohamed, Shaaban K.'
;
Chemistry and Environmental Division,
Manchester Metropolitan University,
Manchester M1 5GD,
England
Chemistry Department,
Faculty of Science,
Minia University,
61519 El-Minia,
Egypt
;
    'Akkurt, Mehmet'
;
Department of Physics,
Faculty of Sciences,
Erciyes University,
38039 Kayseri,
Turkey
;
    'Kuldip Singh'
;
Department of Chemistry,
University of Leicester,
Leicester,
England
;
    'Bahgat R. M. Hussein'
;
Chemistry Department,
Faculty of Science,
Sohag University,
82524 Sohag,
Egypt
;
    'Mustafa R. Albayati'
;
Kirkuk University,
College of Science,
Department of Chemistry,
Kirkuk,
Iraq
;
data_I
_database_code_depnum_ccdc_archive 'CCDC 1018166'
_chemical_name_systematic
;
4,6-Diamino-2-sulfanylidene-1,2-dihydropyridine-3-carbonitrile
;
_chemical_name_common     ?
_chemical_formula_moiety     'C6 H6 N4 S'
_chemical_formula_sum     'C6 H6 N4 S'
_chemical_formula_structural     ?
_chemical_formula_iupac     'C6 H6 N4 S'
_chemical_formula_weight     166.21
_chemical_melting_point     ?
_symmetry_cell_setting     orthorhombic
_symmetry_space_group_name_H-M     'P c a 21'
_symmetry_space_group_name_Hall     'P 2c -2ac'
loop_
    _symmetry_equiv_pos_site_id
    _symmetry_equiv_pos_as_xyz
    1 x,y,z
    2 -x,-y,1/2+z
    3 1/2-x,y,1/2+z
    4 1/2+x,-y,z
_cell_length_a     26.252(8)
_cell_length_b     4.3670(14)
_cell_length_c     12.523(4)
_cell_angle_alpha     90
_cell_angle_beta     90
_cell_angle_gamma     90
_cell_volume     1435.7(8)
_cell_formula_units_Z     8
_cell_measurement_reflns_used     748
_cell_measurement_theta_min     2.25
_cell_measurement_theta_max     23.41
_cell_measurement_temperature     150(2)
_cell_special_details
;
;
_exptl_crystal_description     'needle'
_exptl_crystal_colour     'pale yellow'
_exptl_crystal_size_max     0.320
_exptl_crystal_size_mid     0.120
_exptl_crystal_size_min     0.040
_exptl_crystal_size_rad     ?
_exptl_crystal_density_diffrn     1.538
_exptl_crystal_density_meas     ?
_exptl_crystal_density_method     'Not Measured'
_exptl_crystal_F_000     688
_exptl_absorpt_coefficient_mu     0.381
_exptl_absorpt_correction_type     multi-scan
_exptl_absorpt_process_details     '(SADABS: Bruker, 2011)'
_exptl_absorpt_correction_T_min     0.518
_exptl_absorpt_correction_T_max     0.928
_exptl_special_details
;
;
_diffrn_ambient_temperature     150(2)
_diffrn_radiation_type     MoK\a
_diffrn_radiation_wavelength     0.71073
_diffrn_radiation_source     'fine-focus sealed tube'
_diffrn_radiation_monochromator     graphite
_diffrn_measurement_device_type     'Bruker APEX 2000 CCD area-detector'
_diffrn_measurement_method     'phi and omega scans'
_diffrn_detector_area_resol_mean     ?
_diffrn_reflns_number     11662
_diffrn_reflns_av_R_equivalents     0.1373
_diffrn_reflns_av_sigmaI/netI     0.1623
_diffrn_reflns_theta_min     1.55
_diffrn_reflns_theta_max     28.68
_diffrn_reflns_theta_full     25.24
_diffrn_measured_fraction_theta_max     0.959
_diffrn_measured_fraction_theta_full     1.000
_diffrn_reflns_limit_h_min     -34
_diffrn_reflns_limit_h_max     33
_diffrn_reflns_limit_k_min     -5
_diffrn_reflns_limit_k_max     5
_diffrn_reflns_limit_l_min     -16
_diffrn_reflns_limit_l_max     16
_diffrn_reflns_reduction_process
;
;
_diffrn_standards_number     ?
_diffrn_standards_interval_count     ?
_diffrn_standards_interval_time     ?
_diffrn_standards_decay_%     ?
_refine_special_details
;
Refinement on <i>F</i>^2^ for ALL reflections except those flagged by the user
for potential systematic errors. Weighted <i>R</i>-factors <i>wR</i> and all
goodnesses of fit <i>S</i> are based on <i>F</i>^2^, conventional
<i>R</i>-factors <i>R</i> are based on <i>F</i>, with <i>F</i> set to zero for
negative <i>F</i>^2^. The observed criterion of <i>F</i>^2^ > \s(<i>F</i>^2^)
is used only for calculating -<i>R</i>-factor-obs <i>etc</i>. and is not
relevant to the choice of reflections for refinement. <i>R</i>-factors based
on <i>F</i>^2^ are statistically about twice as large as those based on
<i>F</i>, and <i>R</i>-factors based on ALL data will be even larger.
;
_reflns_number_total     3412
_reflns_number_gt     2027
_reflns_threshold_expression     I>2\s(I)
_refine_ls_structure_factor_coef     Fsqd
_refine_ls_matrix_type     full
_refine_ls_R_factor_all     0.1086
_refine_ls_R_factor_gt     0.0641
_refine_ls_wR_factor_gt     0.1024
_refine_ls_wR_factor_ref     0.1167
_refine_ls_goodness_of_fit_ref     0.866
_refine_ls_restrained_S_all     0.866
_refine_ls_number_reflns     3412
_refine_ls_number_parameters     199
_refine_ls_number_restraints     1
_refine_ls_number_constraints     ?
_refine_ls_hydrogen_treatment     constr
_refine_ls_weighting_scheme     calc
_refine_ls_weighting_details
                      'w=1/[\s^2^(Fo^2^)+(0.0282P)^2^] where P=(Fo^2^+2Fc^2^)/3'
_atom_sites_solution_hydrogens     geom
_atom_sites_solution_primary     ?
_atom_sites_solution_secondary     ?
_refine_ls_shift/su_max     0.000
_refine_ls_shift/su_mean     0.000
_refine_diff_density_max     0.421
_refine_diff_density_min     -0.339
_refine_ls_extinction_method     'none'
_refine_ls_abs_structure_details     'Flack (1983), <b>???? Friedel pairs</b>'
_refine_ls_abs_structure_Flack     0.01(13)
loop_
    _atom_type_symbol
    _atom_type_description
    _atom_type_scat_dispersion_real
    _atom_type_scat_dispersion_imag
    _atom_type_scat_source
    C C 0.0033 0.0016 ' International Tables Vol C Tables 4.2.6.8 and 6.1.1.4'
    H H 0.0000 0.0000 ' International Tables Vol C Tables 4.2.6.8 and 6.1.1.4'
    N N 0.0061 0.0033 ' International Tables Vol C Tables 4.2.6.8 and 6.1.1.4'
    S S 0.1246 0.1234 ' International Tables Vol C Tables 4.2.6.8 and 6.1.1.4'
_computing_data_collection     'SMART (Bruker, 2011)'
_computing_cell_refinement     'SAINT (Bruker, 2011)'
_computing_data_reduction     'SAINT (Bruker, 2011)'
_computing_structure_solution     'SHELXS97 (Sheldrick, 2008)'
_computing_structure_refinement     'SHELXL97 (Sheldrick, 2008)'
_computing_molecular_graphics     'SHELXTL (Sheldrick, 2008)'
_computing_publication_material
                             'SHELXTL (Sheldrick, 2008) and PLATON (Spek, 2009)'
loop_
    _atom_site_type_symbol
    _atom_site_label
    _atom_site_fract_x
    _atom_site_fract_y
    _atom_site_fract_z
    _atom_site_U_iso_or_equiv
    _atom_site_thermal_displace_type
    _atom_site_calc_flag
    _atom_site_refinement_flags
    _atom_site_occupancy
    _atom_site_disorder_assembly
    _atom_site_disorder_group
    S S1 0.27967(6) 0.5692(5) 0.10895(15) 0.0332(6) Uani d . 1.000 . .
    S S1A 0.59399(6) 0.7628(4) 0.41599(15) 0.0279(5) Uani d . 1.000 . .
    N N1 0.28114(18) 0.2124(13) -0.0607(4) 0.027(2) Uani d . 1.000 . .
    N N2 0.1365(2) 0.4860(15) 0.1504(5) 0.039(2) Uani d . 1.000 . .
    N N3 0.1288(2) 0.0258(14) -0.0735(5) 0.037(2) Uani d . 1.000 . .
    N N4 0.2980(2) -0.1066(15) -0.2027(5) 0.040(2) Uani d . 1.000 . .
    C C1 0.2513(3) 0.3403(15) 0.0166(5) 0.026(2) Uani d . 1.000 . .
    C C2 0.1995(2) 0.2719(16) 0.0115(5) 0.025(2) Uani d . 1.000 . .
    C C3 0.1797(2) 0.0835(15) -0.0684(5) 0.025(2) Uani d . 1.000 . .
    C C4 0.2122(2) -0.0471(17) -0.1416(6) 0.030(3) Uani d . 1.000 . .
    C C5 0.2637(2) 0.0167(17) -0.1372(6) 0.027(3) Uani d . 1.000 . .
    C C6 0.1661(2) 0.3946(18) 0.0905(6) 0.031(3) Uani d . 1.000 . .
    N N1A 0.59425(19) 1.1254(12) 0.5874(4) 0.0230(17) Uani d . 1.000 . .
    N N2A 0.4628(2) 0.4521(15) 0.4637(5) 0.038(2) Uani d . 1.000 . .
    N N3A 0.45527(19) 0.8585(13) 0.7032(4) 0.0327(19) Uani d . 1.000 . .
    N N4A 0.6065(2) 1.4593(13) 0.7299(4) 0.0277(19) Uani d . 1.000 . .
    C C1A 0.5677(3) 0.9133(16) 0.5295(5) 0.025(2) Uani d . 1.000 . .
    C C2A 0.5201(2) 0.8249(16) 0.5670(5) 0.023(2) Uani d . 1.000 . .
    C C3A 0.5005(3) 0.9504(16) 0.6643(5) 0.022(2) Uani d . 1.000 . .
    C C4A 0.5300(2) 1.1636(15) 0.7195(6) 0.026(2) Uani d . 1.000 . .
    C C5A 0.5760(2) 1.2555(16) 0.6797(5) 0.026(2) Uani d . 1.000 . .
    C C6A 0.4896(2) 0.6151(16) 0.5089(6) 0.025(2) Uani d . 1.000 . .
    H H1 0.31370 0.25940 -0.06120 0.0320 Uiso c RU 1.000 . .
    H H4 0.19930 -0.18060 -0.19500 0.0360 Uiso c RU 1.000 . .
    H H31 0.11670 -0.09500 -0.12370 0.0450 Uiso c RU 1.000 . .
    H H32 0.10800 0.10930 -0.02670 0.0450 Uiso c RU 1.000 . .
    H H41 0.33050 -0.06070 -0.19550 0.0480 Uiso c RU 1.000 . .
    H H42 0.28820 -0.23400 -0.25310 0.0480 Uiso c RU 1.000 . .
    H H1A 0.62450 1.18140 0.56440 0.0270 Uiso c RU 1.000 . .
    H H4A 0.51800 1.24540 0.78520 0.0310 Uiso c RU 1.000 . .
    H H33 0.44400 0.93300 0.76400 0.0400 Uiso c RU 1.000 . .
    H H34 0.43690 0.72390 0.66770 0.0400 Uiso c RU 1.000 . .
    H H43 0.59690 1.53930 0.79120 0.0330 Uiso c RU 1.000 . .
    H H44 0.63580 1.51200 0.70130 0.0330 Uiso c RU 1.000 . .
loop_
    _atom_site_aniso_label
    _atom_site_aniso_U_11
    _atom_site_aniso_U_22
    _atom_site_aniso_U_33
    _atom_site_aniso_U_12
    _atom_site_aniso_U_13
    _atom_site_aniso_U_23
    S1 0.0253(9) 0.0437(12) 0.0307(10) -0.0029(9) -0.0017(8) -0.0139(10)
    S1A 0.0223(8) 0.0385(10) 0.0229(8) 0.0018(9) 0.0020(8) 0.0010(9)
    N1 0.016(3) 0.037(4) 0.027(4) -0.001(3) -0.001(2) -0.005(3)
    N2 0.026(3) 0.054(5) 0.037(4) 0.002(3) -0.001(3) -0.011(3)
    N3 0.024(3) 0.054(4) 0.034(4) -0.004(3) -0.002(3) -0.020(4)
    N4 0.029(3) 0.057(5) 0.034(4) -0.009(3) 0.004(3) -0.020(3)
    C1 0.031(4) 0.025(4) 0.021(4) 0.003(3) 0.000(3) -0.001(3)
    C2 0.023(4) 0.031(4) 0.021(4) 0.005(3) -0.003(3) -0.006(3)
    C3 0.022(3) 0.028(4) 0.025(4) -0.002(3) 0.001(3) -0.001(4)
    C4 0.025(4) 0.034(5) 0.030(4) -0.005(3) 0.000(3) -0.017(4)
    C5 0.026(4) 0.036(5) 0.020(4) -0.003(3) 0.001(3) -0.008(3)
    C6 0.023(4) 0.040(5) 0.031(5) 0.001(3) -0.001(3) -0.007(4)
    N1A 0.022(3) 0.027(3) 0.020(3) -0.003(3) -0.001(2) 0.002(3)
    N2A 0.035(4) 0.042(4) 0.036(4) -0.009(3) 0.001(3) -0.003(3)
    N3A 0.021(3) 0.049(4) 0.028(3) -0.004(3) 0.005(3) -0.012(3)
    N4A 0.026(3) 0.032(4) 0.025(3) -0.003(3) -0.002(2) 0.000(3)
    C1A 0.028(4) 0.023(4) 0.023(4) 0.004(3) -0.003(3) 0.001(3)
    C2A 0.019(3) 0.026(4) 0.025(4) 0.002(3) -0.002(3) 0.004(3)
    C3A 0.018(3) 0.026(4) 0.023(4) 0.006(3) 0.000(3) 0.003(3)
    C4A 0.027(4) 0.025(4) 0.026(4) 0.002(3) 0.001(3) -0.001(3)
    C5A 0.023(4) 0.026(4) 0.030(4) 0.000(3) -0.008(3) 0.009(4)
    C6A 0.020(4) 0.024(4) 0.032(4) 0.006(3) 0.005(3) 0.007(4)
_geom_special_details
;
Bond distances, angles <i>etc</i>. have been calculated using the rounded
fractional coordinates. All su's are estimated from the variances of the
(full) variance-covariance matrix. The cell e.s.d.'s are taken into account in
the estimation of distances, angles and torsion angles
;
loop_
    _geom_bond_atom_site_label_1
    _geom_bond_atom_site_label_2
    _geom_bond_site_symmetry_1
    _geom_bond_site_symmetry_2
    _geom_bond_distance
    _geom_bond_publ_flag
    S1 C1 . . 1.700(7) no
    S1A C1A . . 1.711(7) no
    N1 C1 . . 1.365(9) no
    N1 C5 . . 1.363(9) no
    N2 C6 . . 1.151(9) no
    N3 C3 . . 1.361(7) no
    N4 C5 . . 1.332(9) no
    C1 C2 . . 1.394(9) no
    N1 H1 . . 0.8800 no
    C2 C3 . . 1.396(9) no
    C2 C6 . . 1.426(9) no
    C3 C4 . . 1.376(9) no
    N3 H31 . . 0.8800 no
    N3 H32 . . 0.8800 no
    N4 H41 . . 0.8800 no
    N4 H42 . . 0.8800 no
    C4 C5 . . 1.382(8) no
    N1A C5A . . 1.374(8) no
    N1A C1A . . 1.367(9) no
    N2A C6A . . 1.150(9) no
    N3A C3A . . 1.345(9) no
    C4 H4 . . 0.9500 no
    N4A C5A . . 1.352(8) no
    C1A C2A . . 1.390(9) no
    N1A H1A . . 0.8800 no
    C2A C3A . . 1.432(9) no
    C2A C6A . . 1.418(9) no
    C3A C4A . . 1.394(10) no
    N3A H34 . . 0.8800 no
    N3A H33 . . 0.8800 no
    C4A C5A . . 1.367(8) no
    N4A H43 . . 0.8800 no
    N4A H44 . . 0.8800 no
    C4A H4A . . 0.9500 no
loop_
    _geom_angle_atom_site_label_1
    _geom_angle_atom_site_label_2
    _geom_angle_atom_site_label_3
    _geom_angle_site_symmetry_1
    _geom_angle_site_symmetry_2
    _geom_angle_site_symmetry_3
    _geom_angle
    _geom_angle_publ_flag
    C1 N1 C5 . . . 124.2(5) no
    S1 C1 N1 . . . 118.1(6) no
    S1 C1 C2 . . . 125.8(5) no
    N1 C1 C2 . . . 116.1(6) no
    C1 N1 H1 . . . 118.00 no
    C5 N1 H1 . . . 118.00 no
    C1 C2 C3 . . . 121.5(6) no
    C1 C2 C6 . . . 119.2(6) no
    C3 C2 C6 . . . 119.3(5) no
    N3 C3 C2 . . . 120.6(5) no
    C3 N3 H31 . . . 120.00 no
    C3 N3 H32 . . . 120.00 no
    H31 N3 H32 . . . 120.00 no
    C2 C3 C4 . . . 119.4(5) no
    N3 C3 C4 . . . 120.0(6) no
    C5 N4 H42 . . . 120.00 no
    C5 N4 H41 . . . 120.00 no
    C3 C4 C5 . . . 119.8(6) no
    H41 N4 H42 . . . 120.00 no
    N1 C5 N4 . . . 117.3(5) no
    N4 C5 C4 . . . 123.8(7) no
    N1 C5 C4 . . . 118.9(6) no
    N2 C6 C2 . . . 175.5(7) no
    C1A N1A C5A . . . 123.3(5) no
    C3 C4 H4 . . . 120.00 no
    C5 C4 H4 . . . 120.00 no
    S1A C1A N1A . . . 119.7(5) no
    S1A C1A C2A . . . 122.5(5) no
    N1A C1A C2A . . . 117.9(6) no
    C1A N1A H1A . . . 118.00 no
    C5A N1A H1A . . . 118.00 no
    C1A C2A C3A . . . 120.3(6) no
    C1A C2A C6A . . . 120.9(6) no
    C3A C2A C6A . . . 118.8(6) no
    N3A C3A C2A . . . 120.8(6) no
    C3A N3A H33 . . . 120.00 no
    C3A N3A H34 . . . 120.00 no
    H33 N3A H34 . . . 120.00 no
    C2A C3A C4A . . . 118.6(6) no
    N3A C3A C4A . . . 120.7(6) no
    C5A N4A H44 . . . 120.00 no
    C5A N4A H43 . . . 120.00 no
    C3A C4A C5A . . . 120.4(7) no
    H43 N4A H44 . . . 120.00 no
    N1A C5A N4A . . . 117.2(5) no
    N4A C5A C4A . . . 123.2(6) no
    N1A C5A C4A . . . 119.6(6) no
    N2A C6A C2A . . . 176.7(6) no
    C3A C4A H4A . . . 120.00 no
    C5A C4A H4A . . . 120.00 no
loop_
    _geom_torsion_atom_site_label_1
    _geom_torsion_atom_site_label_2
    _geom_torsion_atom_site_label_3
    _geom_torsion_atom_site_label_4
    _geom_torsion_site_symmetry_1
    _geom_torsion_site_symmetry_2
    _geom_torsion_site_symmetry_3
    _geom_torsion_site_symmetry_4
    _geom_torsion
    _geom_torsion_publ_flag
    C5 N1 C1 S1 . . . . 177.7(5) no
    C5 N1 C1 C2 . . . . -3.0(10) no
    C1 N1 C5 C4 . . . . 3.5(10) no
    C1 N1 C5 N4 . . . . -175.4(6) no
    S1 C1 C2 C6 . . . . -1.5(10) no
    S1 C1 C2 C3 . . . . 179.3(5) no
    N1 C1 C2 C3 . . . . 0.0(10) no
    N1 C1 C2 C6 . . . . 179.2(6) no
    C1 C2 C3 N3 . . . . -178.3(6) no
    C6 C2 C3 C4 . . . . -176.9(7) no
    C1 C2 C3 C4 . . . . 2.4(10) no
    C6 C2 C3 N3 . . . . 2.4(10) no
    N3 C3 C4 C5 . . . . 178.8(7) no
    C2 C3 C4 C5 . . . . -1.9(10) no
    C3 C4 C5 N4 . . . . 177.9(7) no
    C3 C4 C5 N1 . . . . -0.9(11) no
    C5A N1A C1A S1A . . . . -179.5(5) no
    C5A N1A C1A C2A . . . . -0.5(10) no
    C1A N1A C5A C4A . . . . 2.6(9) no
    C1A N1A C5A N4A . . . . 179.1(6) no
    S1A C1A C2A C6A . . . . -3.5(10) no
    S1A C1A C2A C3A . . . . 178.0(5) no
    N1A C1A C2A C3A . . . . -1.1(10) no
    N1A C1A C2A C6A . . . . 177.5(6) no
    C1A C2A C3A N3A . . . . -177.7(6) no
    C6A C2A C3A C4A . . . . -178.1(6) no
    C1A C2A C3A C4A . . . . 0.5(10) no
    C6A C2A C3A N3A . . . . 3.7(10) no
    N3A C3A C4A C5A . . . . 179.8(6) no
    C2A C3A C4A C5A . . . . 1.6(10) no
    C3A C4A C5A N4A . . . . -179.4(6) no
    C3A C4A C5A N1A . . . . -3.2(10) no
loop_
    _geom_hbond_atom_site_label_D
    _geom_hbond_atom_site_label_H
    _geom_hbond_atom_site_label_A
    _geom_hbond_site_symmetry_A
    _geom_hbond_distance_DH
    _geom_hbond_distance_HA
    _geom_hbond_distance_DA
    _geom_hbond_angle_DHA
    _geom_hbond_publ_flag
    N1 H1 S1A 2_664 0.88 2.44 3.293(5) 163 yes
    N1A H1A S1 2_675 0.88 2.80 3.579(5) 149 yes
    N3 H31 N4A 4_464 0.88 2.44 3.300(8) 165 yes
    N3 H32 N2A 3_554 0.88 2.39 3.077(8) 135 yes
    N3A H33 S1A 2_675 0.88 2.53 3.392(6) 168 yes
    N3A H34 N2 3_555 0.88 2.20 2.981(8) 148 yes
    N4 H41 S1A 2_664 0.88 2.75 3.536(6) 149 yes
    N4 H42 S1 3_544 0.88 2.63 3.424(6) 151 yes
    N4 H42 N2 3_544 0.88 2.62 3.083(9) 114 yes
    N4A H44 S1 2_675 0.88 2.53 3.353(6) 157 yes
    C4 H4 S1 3_544 0.95 2.74 3.551(8) 143 yes
_iucr_refine_instructions_details
;
TITL sm-20 in Pca2(1)
CELL  0.71073  26.2518   4.3670  12.5230   90.000   90.000   90.000
ZERR     8.00   0.0083   0.0014   0.0041    0.000    0.000    0.000
LATT  -1
SYMM  - X, - Y, 1/2 + Z
SYMM  1/2 + X, - Y,   Z
SYMM  1/2 - X,   Y, 1/2 + Z
SFAC  C    H    N    S
UNIT  48   48   32   8
MERG   2
OMIT   -4.00 180.00
FMAP   2
PLAN   5
ACTA
BOND $H
BOND
CONF
L.S.  13
TEMP  -123.00
WGHT    0.028200
FVAR       0.11099
MOLE    1
C1    1    0.251318    0.340283    0.016643    11.00000    0.03124    0.02492 =
         0.02086   -0.00060   -0.00002    0.00333
C2    1    0.199514    0.271888    0.011467    11.00000    0.02263    0.03148 =
         0.02063   -0.00618   -0.00266    0.00461
C3    1    0.179673    0.083509   -0.068355    11.00000    0.02214    0.02836 =
         0.02464   -0.00074    0.00087   -0.00165
C4    1    0.212194   -0.047052   -0.141586    11.00000    0.02503    0.03367 =
         0.03019   -0.01725   -0.00001   -0.00523
AFIX  43
H4    2    0.199256   -0.180599   -0.194974    11.00000   -1.20000
AFIX   0
C5    1    0.263708    0.016670   -0.137225    11.00000    0.02558    0.03552 =
         0.01978   -0.00839    0.00081   -0.00255
C6    1    0.166145    0.394632    0.090513    11.00000    0.02284    0.03968 =
         0.03102   -0.00713   -0.00076    0.00091
N1    3    0.281144    0.212401   -0.060708    11.00000    0.01592    0.03659 =
         0.02673   -0.00548   -0.00061   -0.00150
AFIX  43
H1    2    0.313742    0.259353   -0.061213    11.00000   -1.20000
AFIX   0
N2    3    0.136546    0.486004    0.150383    11.00000    0.02554    0.05401 =
         0.03740   -0.01098   -0.00075    0.00230
N3    3    0.128809    0.025843   -0.073523    11.00000    0.02441    0.05444 =
         0.03421   -0.02010   -0.00169   -0.00448
AFIX  93
H31   2    0.116684   -0.094964   -0.123695    11.00000   -1.20000
H32   2    0.108031    0.109347   -0.026696    11.00000   -1.20000
AFIX   0
N4    3    0.297993   -0.106590   -0.202653    11.00000    0.02866    0.05684 =
         0.03375   -0.02018    0.00366   -0.00872
AFIX  93
H41   2    0.330453   -0.060652   -0.195500    11.00000   -1.20000
H42   2    0.288203   -0.234031   -0.253070    11.00000   -1.20000
AFIX   0
S1    4    0.279671    0.569179    0.108954    11.00000    0.02532    0.04367 =
         0.03067   -0.01388   -0.00166   -0.00294
MOLE    2
C1A   1    0.567725    0.913278    0.529451    11.00000    0.02756    0.02345 =
         0.02290    0.00145   -0.00321    0.00401
C2A   1    0.520139    0.824895    0.567023    11.00000    0.01924    0.02576 =
         0.02485    0.00417   -0.00155    0.00211
C3A   1    0.500482    0.950360    0.664270    11.00000    0.01832    0.02630 =
         0.02316    0.00291    0.00031    0.00607
C4A   1    0.529981    1.163572    0.719502    11.00000    0.02692    0.02525 =
         0.02567   -0.00057    0.00074    0.00207
AFIX  43
H4A   2    0.518033    1.245394    0.785178    11.00000   -1.20000
AFIX   0
C5A   1    0.576018    1.255547    0.679651    11.00000    0.02329    0.02610 =
         0.03008    0.00938   -0.00832    0.00030
C6A   1    0.489563    0.615098    0.508877    11.00000    0.01990    0.02393 =
         0.03235    0.00691    0.00469    0.00560
N1A   3    0.594251    1.125428    0.587405    11.00000    0.02158    0.02661 =
         0.01954    0.00181   -0.00112   -0.00306
AFIX  43
H1A   2    0.624531    1.181412    0.564438    11.00000   -1.20000
AFIX   0
N2A   3    0.462775    0.452089    0.463742    11.00000    0.03497    0.04244 =
         0.03602   -0.00271    0.00107   -0.00856
N3A   3    0.455275    0.858516    0.703152    11.00000    0.02123    0.04936 =
         0.02836   -0.01201    0.00453   -0.00383
AFIX  93
H33   2    0.444021    0.933016    0.764033    11.00000   -1.20000
H34   2    0.436929    0.723880    0.667730    11.00000   -1.20000
AFIX   0
N4A   3    0.606457    1.459309    0.729917    11.00000    0.02589    0.03208 =
         0.02549   -0.00002   -0.00190   -0.00315
AFIX  93
H43   2    0.596935    1.539332    0.791243    11.00000   -1.20000
H44   2    0.635798    1.511962    0.701321    11.00000   -1.20000
AFIX   0
S1A   4    0.593991    0.762801    0.415991    11.00000    0.02230    0.03852 =
         0.02287    0.00103    0.00204    0.00178
HKLF 4
REM  sm-20 in Pca2(1)
REM R1 =  0.0641 for    2027 Fo > 4sig(Fo)  and  0.1086 for all    3412 data
REM    199 parameters refined using      1 restraints
END
WGHT      0.0282      0.0000
REM Highest difference peak  0.421,  deepest hole -0.339,  1-sigma level  0.074
Q1    1   0.5661  0.9179  0.4178  11.00000  0.05    0.42
Q2    1   0.2533  0.7256  0.1016  11.00000  0.05    0.39
Q3    1   0.3073  0.4182  0.1111  11.00000  0.05    0.39
Q4    1   0.6274  0.6527  0.4182  11.00000  0.05    0.38
Q5    1   0.6105  0.9789  0.4160  11.00000  0.05    0.36
;
