# Supplementary material for: Crystal structure of 4,6-di­amino-2-sulfanyl­idene-1,2-di­hydro­pyridine-3-carbo­nitrile
Source: Acta Crystallogr Sect E Struct Rep Online. 2014 Aug 9;70(Pt 9):o993–4. doi: 10.1107/S1600536814018029 (PMC4186145; doi:10.1107/S1600536814018029)
Supplement: Supplementary file 2 [file e-70-0o993-Isup2.hkl]

#
# h,k,l, Fc-squared, Fo-squared, sigma(Fo-squared), status flag
#
data_I
_shelx_title ' sm-20 in Pca2(1)'
_shelx_refln_list_code          4
_shelx_F_calc_maximum      158.03
_exptl_crystal_F_000       688.00
_reflns_d_resolution_high  0.7405

loop_
 _space_group_symop_operation_xyz
 'x, y, z'
 '-x, -y, z+1/2'
 'x+1/2, -y, z'
 '-x+1/2, y, z+1/2'

_cell_length_a    26.2518
_cell_length_b     4.3670
_cell_length_c    12.5230
_cell_angle_alpha  90.000
_cell_angle_beta   90.000
_cell_angle_gamma  90.000

_shelx_F_squared_multiplier     1.000

loop_
 _refln_index_h
 _refln_index_k
 _refln_index_l
 _refln_F_squared_calc
 _refln_F_squared_meas
 _refln_F_squared_sigma
 _refln_observed_status
   0   0 -16        472.46        483.79       209.43 o
   2   0 -16        217.99        244.98       116.18 o
   4   0 -16        105.96        211.05       200.50 o
   6   0 -16        229.88        124.20       148.55 o
   8   0 -16          7.46         -5.68       116.08 o
  10   0 -16        295.44        424.54       127.44 o
   0   1 -16         16.35        168.03       236.21 o
   1   1 -16         21.98         82.15       148.76 o
   2   1 -16         45.25         63.32       196.44 o
   3   1 -16        378.56        413.17       212.67 o
   4   1 -16         15.79         64.94       191.57 o
   5   1 -16         14.49        182.64       165.59 o
   6   1 -16         67.76        108.77       168.03 o
   7   1 -16         67.07        169.65       129.88 o
   2   0 -15        374.33        369.12       136.45 o
   4   0 -15         10.72         71.59        96.82 o
   6   0 -15         13.84         -3.08       101.22 o
   8   0 -15        309.44        321.05       106.07 o
  10   0 -15          7.78        102.89        77.98 o
  12   0 -15          0.17        -13.80        59.26 o
   1   1 -15        150.46        204.54        90.34 o
   2   1 -15        119.36        129.73        85.91 o
   3   1 -15         27.85         70.37        65.33 o
   4   1 -15         75.41          8.83        50.60 o
   5   1 -15        166.76        198.71        61.61 o
   6   1 -15         54.45         49.32        49.91 o
   7   1 -15         22.87         49.74        55.94 o
   8   1 -15        168.94        171.38        84.33 o
   9   1 -15         66.57         38.37        63.33 o
  10   1 -15        192.62        115.53        79.34 o
  11   1 -15        293.87        181.40        85.93 o
  12   1 -15         27.42         52.76       139.62 o
  13   1 -15         42.34        113.64       126.63 o
  14   1 -15         77.86         31.66        91.73 o
   1   2 -15         28.63        157.42       160.25 o
   2   2 -15        130.68        234.20       153.14 o
   3   2 -15         50.53          8.36       120.70 o
   4   2 -15        160.68        404.92       143.50 o
   5   2 -15         36.45         60.07       154.23 o
   0   0 -14        579.42        519.51       172.09 o
   2   0 -14        169.86        148.98        90.11 o
   4   0 -14        193.82        242.54       116.18 o
   6   0 -14        172.79        226.74       108.71 o
   8   0 -14        103.03        128.68       112.42 o
  10   0 -14         69.11        102.34        73.35 o
  12   0 -14          2.33         38.19        62.22 o
  14   0 -14        246.67        213.49        99.03 o
  16   0 -14        168.77         90.91        88.48 o
   0   1 -14        540.23        553.49       138.20 o
   1   1 -14        170.62        181.91        73.38 o
   2   1 -14        266.90        284.51        85.60 o
   3   1 -14        413.30        424.43        85.91 o
   4   1 -14        235.04        221.43        64.79 o
   5   1 -14          4.88         10.87        49.56 o
   6   1 -14         21.09         22.53        42.57 o
   7   1 -14        241.79        185.06        60.44 o
   8   1 -14          9.70         35.17        50.38 o
   9   1 -14        227.33        165.20        66.83 o
  10   1 -14         52.04        104.56        58.84 o
  11   1 -14        115.87        100.88        52.08 o
  12   1 -14        171.35        162.12        67.35 o
  13   1 -14        237.05        198.35        59.87 o
  14   1 -14         79.61         44.01        51.34 o
  15   1 -14        219.77        141.51        55.00 o
  16   1 -14        206.28        166.41        90.10 o
  17   1 -14         37.73          3.25        87.67 o
  18   1 -14         18.78          7.31        54.39 o
   0   2 -14        181.33        273.66       133.94 o
   1   2 -14        136.21        123.80        63.03 o
   2   2 -14        236.15        265.63        71.04 o
   3   2 -14         35.76        100.24        51.72 o
   4   2 -14        243.24        215.52        97.95 o
   5   2 -14         83.01         62.32        56.34 o
   6   2 -14         57.43         38.98        46.71 o
   7   2 -14         29.78         46.93        59.40 o
   8   2 -14         32.50         19.21        47.95 o
   9   2 -14         18.30          8.77        46.15 o
  10   2 -14        117.23        104.91        56.63 o
  11   2 -14          2.95        -20.10        52.32 o
  12   2 -14        186.38        102.80        60.99 o
  13   2 -14        231.84        189.56        69.69 o
  14   2 -14         41.82        -13.80        64.94 o
  15   2 -14         38.79         41.40        68.19 o
   0   3 -14         32.16        156.66       136.37 o
   1   3 -14          1.15         87.67       129.07 o
   2   3 -14        121.55        159.91       151.79 o
   3   3 -14        284.65        408.30       181.02 o
   2   0 -13         20.14        -20.48        69.04 o
   4   0 -13       1252.70       1252.90       168.74 o
   6   0 -13        337.51        339.71       101.22 o
   8   0 -13        196.70        260.92        84.49 o
  10   0 -13        107.76        121.80        62.26 o
  12   0 -13       1418.27       1332.95       316.98 o
  14   0 -13        259.75         86.86        63.32 o
  16   0 -13        207.01        162.35        87.67 o
  18   0 -13        432.15        153.42        90.10 o
  20   0 -13        210.45        211.05       103.09 o
  22   0 -13        183.25         11.36        58.44 o
   1   1 -13        257.45        283.49        73.64 o
   2   1 -13          2.09         -2.57        46.75 o
   3   1 -13         75.32         79.68        56.59 o
   4   1 -13         56.93         57.19        53.31 o
   5   1 -13         90.71         96.38        49.93 o
   6   1 -13         73.21         52.67        40.80 o
   7   1 -13        199.80        166.79        52.89 o
   8   1 -13         32.75         -0.97        38.90 o
   9   1 -13        241.02        228.59        56.78 o
  10   1 -13        174.72        153.10        54.77 o
  11   1 -13        239.24        110.99        72.65 o
  12   1 -13         69.83        112.73        92.13 o
  13   1 -13        108.80         97.99        45.10 o
  14   1 -13        187.16        121.80        57.41 o
  15   1 -13        107.32         81.85        49.32 o
  16   1 -13         16.29         20.02        38.06 o
  17   1 -13        170.70         67.14        46.65 o
  18   1 -13          8.91         12.92        48.51 o
  19   1 -13          5.44         25.24        43.77 o
  20   1 -13          2.57         -4.87        61.69 o
   1   2 -13         50.40         75.45        55.55 o
   2   2 -13        288.11        404.15        80.89 o
   3   2 -13         49.79          0.65        36.83 o
   4   2 -13         18.28         36.49        42.75 o
   5   2 -13         64.85         37.88        42.71 o
   6   2 -13          3.20        -35.10        35.44 o
   7   2 -13         94.68         49.34        42.19 o
   8   2 -13        205.60        187.55        59.03 o
   9   2 -13         25.68         12.07        46.47 o
  10   2 -13         52.41        110.77        54.23 o
  11   2 -13        196.34        172.98        60.66 o
  12   2 -13         48.72         45.14        47.33 o
  13   2 -13         79.11         40.98        64.57 o
  14   2 -13        179.84         88.49        43.61 o
  15   2 -13         15.68         27.78        39.32 o
  16   2 -13         18.13        -25.70        48.57 o
  17   2 -13          7.94         38.96       104.71 o
  18   2 -13         25.69         45.46        91.73 o
  19   2 -13         18.72        116.08        73.06 o
   1   3 -13        182.45        155.18        51.96 o
   2   3 -13         70.98         17.72        48.52 o
   3   3 -13         92.53         14.67        46.70 o
   4   3 -13        106.25         82.55        54.28 o
   5   3 -13        663.36        411.69        86.32 o
   6   3 -13          4.11         18.28        49.71 o
   7   3 -13          1.97        -11.66        43.76 o
   8   3 -13          2.57        -10.25        55.53 o
   9   3 -13         56.30         30.62        58.69 o
  10   3 -13         19.92         81.99        70.62 o
  11   3 -13        270.69         94.97        86.86 o
  12   3 -13        102.12        -29.22        83.61 o
   0   0 -12       1774.01       2024.46       293.85 o
   2   0 -12       1568.55       1647.31       268.68 o
   4   0 -12       1343.50       1353.57       172.32 o
   6   0 -12        359.70        438.35       100.57 o
   8   0 -12        230.42        260.97       103.90 o
  10   0 -12        933.83        957.47       170.46 o
  12   0 -12       1229.21       1405.92       240.27 o
  14   0 -12        429.43        404.24       122.57 o
  16   0 -12         10.78         30.03        43.83 o
  18   0 -12        333.08        202.93        87.67 o
  20   0 -12        332.98        230.53       100.65 o
  22   0 -12        208.34         40.59        51.14 o
   0   1 -12         30.66         41.22        62.12 o
   1   1 -12        369.11        428.21        79.79 o
   2   1 -12         72.50         91.08        50.58 o
   3   1 -12        173.21        137.95        50.43 o
   4   1 -12        424.95        357.01        67.11 o
   5   1 -12         23.26         31.12        45.24 o
   6   1 -12         14.12         25.71        44.00 o
   7   1 -12         18.23         59.07        39.76 o
   8   1 -12         55.13         62.02        43.09 o
   9   1 -12         62.96         55.09        38.60 o
  10   1 -12         92.45         71.23        41.30 o
  11   1 -12         92.64        113.99        56.36 o
  12   1 -12          4.15          4.36        29.77 o
  13   1 -12        127.12        103.51        64.95 o
  14   1 -12         68.03         53.94        41.43 o
  15   1 -12        171.82        160.34        60.74 o
  16   1 -12        132.59        133.10        40.65 o
  17   1 -12         84.84         69.14        63.36 o
  18   1 -12         40.13         23.86        37.78 o
  19   1 -12        286.89        139.41        53.30 o
  20   1 -12         19.83        -43.48        40.18 o
  21   1 -12         29.39        -17.86        42.21 o
  22   1 -12        161.68         16.23        51.95 o
  23   1 -12         56.94         47.08        50.33 o
   0   2 -12        559.47        641.12       328.35 o
   1   2 -12         97.98         74.40        42.20 o
   2   2 -12         54.57         47.26        40.90 o
   3   2 -12         68.07         85.72        47.01 o
   4   2 -12        111.87         99.90        48.61 o
   5   2 -12         57.20         71.37        57.02 o
   6   2 -12        658.10        622.84       110.13 o
   7   2 -12        137.95        126.48        54.36 o
   8   2 -12         51.51         81.83        40.72 o
   9   2 -12         70.44         38.81        35.09 o
  10   2 -12        174.43        115.02        50.76 o
  11   2 -12        189.54        134.40        50.69 o
  12   2 -12         35.93         48.69        37.50 o
  13   2 -12        124.83         79.22        45.44 o
  14   2 -12         14.12         -7.82        33.57 o
  15   2 -12         95.37         44.92        39.35 o
  16   2 -12        374.96        221.81        64.91 o
  17   2 -12         17.85         20.05        62.00 o
  18   2 -12         49.57         41.87        57.24 o
  19   2 -12        136.38         70.34        69.77 o
  20   2 -12        109.76         56.01        93.35 o
   0   3 -12        455.33        390.07       165.19 o
   1   3 -12         64.26         70.97        36.92 o
   2   3 -12          0.65         17.48        33.06 o
   3   3 -12        560.35        490.41       128.73 o
   4   3 -12        149.35        102.69        54.24 o
   5   3 -12         84.95         43.76        43.78 o
   6   3 -12         59.99         82.81        66.97 o
   7   3 -12         98.89         82.84        47.04 o
   8   3 -12         88.20         69.07        55.65 o
   9   3 -12         80.47        111.34        57.53 o
  10   3 -12         13.11         34.68        50.58 o
  11   3 -12        192.05        124.14        56.19 o
  12   3 -12         99.35         54.08        49.37 o
  13   3 -12        415.85        375.18       110.42 o
   3   4 -12         61.65         87.67        87.67 o
   4   4 -12         54.62        157.48       114.45 o
   2   0 -11        323.12        375.28        92.21 o
   4   0 -11        324.27        399.31        88.16 o
   6   0 -11         74.70         47.89        52.66 o
   8   0 -11       1642.36       1745.31       177.17 o
  10   0 -11        263.79        288.87        88.30 o
  12   0 -11        668.31        651.56       199.69 o
  14   0 -11        591.63        579.18       182.23 o
  16   0 -11        135.46         22.73        47.08 o
  18   0 -11        639.63        314.95       117.70 o
  20   0 -11        242.29        154.23        68.19 o
  22   0 -11        163.39         68.19        51.14 o
   1   1 -11        158.40        132.82        45.96 o
   2   1 -11        396.59        363.62        62.41 o
   3   1 -11        177.09        167.69        48.92 o
   4   1 -11        359.59        511.57        72.23 o
   5   1 -11        715.91        800.71        91.39 o
   6   1 -11        381.61        437.09        70.37 o
   7   1 -11        169.68        161.45        52.65 o
   8   1 -11         97.13        102.21        49.80 o
   9   1 -11         24.44          7.57        33.59 o
  10   1 -11        613.38        383.77       136.03 o
  11   1 -11        234.93        270.88        73.72 o
  12   1 -11        381.84        301.71        74.10 o
  13   1 -11         33.56         87.06        41.63 o
  14   1 -11         24.23          9.96        34.20 o
  15   1 -11        258.89        204.56        55.78 o
  16   1 -11          2.10         17.55        31.12 o
  17   1 -11         70.26         77.70        39.28 o
  18   1 -11         81.79        129.58        50.68 o
  19   1 -11         47.95         28.41        49.52 o
  20   1 -11        138.05         62.06        38.81 o
  21   1 -11        379.18        202.93        80.36 o
  22   1 -11        177.46        115.27        64.13 o
  23   1 -11         35.24        -12.99        43.83 o
  24   1 -11        202.18         49.52        56.82 o
  25   1 -11         26.19         36.53        62.50 o
  26   1 -11         23.63         34.90        56.82 o
   1   2 -11         20.49        -43.02        33.76 o
   2   2 -11        299.99        269.17        70.77 o
   3   2 -11        151.12         97.67        44.79 o
   4   2 -11        374.05        305.43        64.21 o
   5   2 -11         69.41         72.43        44.05 o
   6   2 -11        350.76        370.59        68.55 o
   7   2 -11        811.22        695.35        97.12 o
   8   2 -11        405.73        452.21        81.74 o
   9   2 -11         63.99         45.30        40.52 o
  10   2 -11        219.35        156.02        53.76 o
  11   2 -11        234.31        127.73        53.50 o
  12   2 -11        163.26        141.08        52.19 o
  13   2 -11         30.56         24.42        36.38 o
  14   2 -11        324.42        204.47        51.83 o
  15   2 -11         17.28         43.95        31.16 o
  16   2 -11         58.19         12.78        33.40 o
  17   2 -11         21.81          5.26        48.83 o
  18   2 -11         10.33         43.81        50.89 o
  19   2 -11         90.61         42.61        52.54 o
  20   2 -11         71.33         27.80        50.33 o
  21   2 -11         30.40         52.47        97.81 o
  22   2 -11         94.35         49.52        57.63 o
   1   3 -11         31.34         23.53        44.70 o
   2   3 -11         70.19         59.76        35.16 o
   3   3 -11        237.61        185.32        54.58 o
   4   3 -11         62.21         75.85        39.31 o
   5   3 -11        129.66         74.74        41.50 o
   6   3 -11         14.48         27.33        35.62 o
   7   3 -11        145.61        112.71        39.41 o
   8   3 -11         48.41         41.26        37.11 o
   9   3 -11        282.23        281.10        54.55 o
  10   3 -11         90.49          6.00        35.34 o
  11   3 -11         16.87         -4.81        36.56 o
  12   3 -11         31.94         40.88        39.48 o
  13   3 -11        150.47        142.08        70.42 o
  14   3 -11          4.70         12.82        53.20 o
  15   3 -11        240.21        218.71        82.64 o
  16   3 -11          8.96         50.97        58.51 o
  17   3 -11         56.08         61.72        75.09 o
  18   3 -11          2.72         50.33       108.77 o
  19   3 -11         22.18        -41.40        89.29 o
  20   3 -11         59.57         46.27       117.70 o
   1   4 -11         64.20        121.54        76.86 o
   2   4 -11         59.69        399.86       226.84 o
   3   4 -11          0.40         12.63        66.91 o
   4   4 -11        129.04         89.73        46.84 o
   5   4 -11         56.95         33.49        47.48 o
   6   4 -11         15.23          4.24        67.67 o
   7   4 -11         80.35        109.11        67.18 o
   8   4 -11         35.70         23.08        54.56 o
   9   4 -11         37.88        165.59        86.04 o
   0   0 -10       2680.73       2343.47       284.92 o
   2   0 -10        302.70        226.80        73.04 o
   4   0 -10        165.90        109.70        55.09 o
   6   0 -10        882.23        869.88       119.75 o
   8   0 -10        209.87        153.40        58.97 o
  10   0 -10        649.43        768.93       122.35 o
  12   0 -10         62.21        129.50        55.76 o
  14   0 -10         61.13         19.70        46.69 o
  16   0 -10        660.11        413.98       116.89 o
  18   0 -10          3.84        -13.80        44.65 o
  20   0 -10        105.22         45.46        66.56 o
  22   0 -10        129.92        132.31        72.24 o
   0   1 -10        510.45        545.77       137.59 o
   1   1 -10        626.95        617.31        74.00 o
   2   1 -10        760.49        788.87        81.63 o
   3   1 -10        312.77        332.78        54.92 o
   4   1 -10       1135.96       1235.90       125.36 o
   5   1 -10        276.90        258.23        50.21 o
   6   1 -10        175.61        166.04        46.47 o
   7   1 -10        953.97        953.57        90.61 o
   8   1 -10        416.59        367.54        59.92 o
   9   1 -10       1226.75        956.42       239.07 o
  10   1 -10        391.71        364.15        60.27 o
  11   1 -10        162.94        157.75        42.10 o
  12   1 -10         70.08         46.57        41.86 o
  13   1 -10        309.17        240.92        51.94 o
  14   1 -10        421.74        342.68        63.79 o
  15   1 -10         72.14         25.47        34.42 o
  16   1 -10         85.47        100.57        41.23 o
  17   1 -10         17.46         16.40        34.81 o
  18   1 -10        616.96        440.12        96.37 o
  19   1 -10        501.65        322.02       115.27 o
  20   1 -10        328.38        231.34        74.68 o
  21   1 -10         39.16         17.86        39.77 o
  22   1 -10          2.57         -6.49        37.34 o
  23   1 -10         43.47         71.43        51.95 o
  24   1 -10         13.80        -22.73        48.70 o
  25   1 -10        161.20         79.55        60.88 o
  26   1 -10          1.97        -30.03        46.27 o
   0   2 -10        594.03        560.70        99.66 o
   1   2 -10        296.57        396.47        65.07 o
   2   2 -10        116.06        153.24        49.25 o
   3   2 -10        151.39        171.39        49.64 o
   4   2 -10        174.40        138.11        37.11 o
   5   2 -10         22.47         27.09        30.19 o
   6   2 -10         88.73         44.46        36.09 o
   7   2 -10        101.00         90.44        39.54 o
   8   2 -10          2.38          9.66        29.70 o
   9   2 -10        297.99        212.47        48.46 o
  10   2 -10        116.31        112.37        42.34 o
  11   2 -10         38.85         19.28        29.68 o
  12   2 -10        134.13        146.85        46.51 o
  13   2 -10        146.94        170.62        45.70 o
  14   2 -10        197.99        219.05        94.90 o
  15   2 -10        233.40        217.10        58.36 o
  16   2 -10        153.41        122.65        34.80 o
  17   2 -10        121.23        104.03        46.35 o
  18   2 -10        247.75        194.52        55.16 o
  19   2 -10        276.78        229.21        55.57 o
  20   2 -10        713.99        646.47       130.69 o
  21   2 -10         74.10         64.76        40.48 o
  22   2 -10        107.93         66.54        47.43 o
  23   2 -10        121.35        -21.92        50.33 o
  24   2 -10         71.93         75.57       210.64 o
  25   2 -10         15.18         67.37       113.64 o
   0   3 -10         66.85         79.25        60.82 o
   1   3 -10        484.31        586.65        74.28 o
   2   3 -10         18.11         55.67        39.38 o
   3   3 -10         47.87         36.46        37.62 o
   4   3 -10         11.04         35.70        37.50 o
   5   3 -10        202.11        197.43        50.27 o
   6   3 -10         51.36         50.94        33.39 o
   7   3 -10        144.38        139.01        44.75 o
   8   3 -10         30.12         17.74        36.27 o
   9   3 -10        121.74        118.61        41.61 o
  10   3 -10         56.28         83.25        50.40 o
  11   3 -10        158.31        212.95        57.69 o
  12   3 -10         23.97          1.54        31.93 o
  13   3 -10         70.30         56.50        62.29 o
  14   3 -10          9.20         52.14        55.81 o
  15   3 -10        241.35        207.20        68.25 o
  16   3 -10        126.47        104.01        55.42 o
  17   3 -10        181.99        235.61       104.32 o
  18   3 -10        101.91        105.26        57.38 o
  19   3 -10         63.67         82.32        75.27 o
  20   3 -10         16.77         72.19       170.46 o
  21   3 -10         17.94        -34.09       168.03 o
   0   4 -10        243.97        290.60       118.51 o
   1   4 -10        333.95        443.87        91.00 o
   2   4 -10         36.95         39.76        55.66 o
   3   4 -10         90.57        118.20        65.07 o
   4   4 -10        247.19        224.80        71.28 o
   5   4 -10        133.24         80.43        58.45 o
   6   4 -10         44.29         29.22        41.31 o
   7   4 -10         47.14         55.71        38.41 o
   8   4 -10         33.19         21.05        42.80 o
   9   4 -10         53.60         72.91        68.51 o
  10   4 -10        209.94        251.75        87.73 o
  11   4 -10        140.69        159.69        99.65 o
  12   4 -10         47.02        112.83       103.09 o
   2   0  -9        719.20        650.07        96.88 o
   4   0  -9        645.77        566.25       135.56 o
   6   0  -9        177.61        193.12        59.66 o
   8   0  -9        665.79        704.94       119.73 o
  10   0  -9        793.37        823.88       112.70 o
  12   0  -9        231.94        226.51        59.76 o
  14   0  -9         48.49         84.77        47.80 o
  16   0  -9        385.88        293.85       105.53 o
  20   0  -9         59.60         83.61        75.49 o
  22   0  -9        164.78        175.33        75.49 o
   1   1  -9        756.23        777.99        76.95 o
   2   1  -9         81.99        101.59        35.64 o
   3   1  -9         90.65         98.03        30.51 o
   4   1  -9          8.75         28.15        26.16 o
   5   1  -9       1817.25       1817.93        97.50 o
   6   1  -9        214.84        166.27        34.06 o
   7   1  -9        457.12        467.43        52.83 o
   8   1  -9        508.72        379.74       101.76 o
   9   1  -9        601.41        604.94        80.22 o
  10   1  -9        573.92        540.89        54.91 o
  11   1  -9        804.72        804.84        67.11 o
  12   1  -9        431.74        361.62        50.72 o
  13   1  -9        476.16        384.47        55.29 o
  14   1  -9        254.77        156.93        41.25 o
  15   1  -9        512.85        402.46        53.16 o
  16   1  -9        437.54        368.45        55.51 o
  17   1  -9        209.26        182.59        39.99 o
  18   1  -9        150.48        110.46        35.25 o
  19   1  -9         66.61         69.03        28.10 o
  20   1  -9        179.37        179.77        88.48 o
  21   1  -9        190.00        175.75        52.50 o
  22   1  -9         48.04         59.26        53.57 o
  23   1  -9        135.37        126.38        50.54 o
  24   1  -9         93.33         86.44        64.53 o
  25   1  -9        202.97        110.40        66.56 o
  26   1  -9        254.62        143.68        80.36 o
   1   2  -9        112.67         96.55        40.88 o
   2   2  -9        902.97        749.62        77.88 o
   3   2  -9        609.18        570.39        62.06 o
   4   2  -9        293.97        365.31        61.20 o
   5   2  -9        958.89       1002.74        83.28 o
   6   2  -9        860.27        909.02        78.84 o
   7   2  -9        379.09        364.99        51.39 o
   8   2  -9        659.89        620.10        66.92 o
   9   2  -9          6.31         25.73        32.03 o
  10   2  -9        393.39        376.48        63.57 o
  11   2  -9        274.64        200.17        43.66 o
  12   2  -9         77.97         56.35        38.03 o
  13   2  -9         29.44         45.74        34.16 o
  14   2  -9        230.76        206.86        46.45 o
  15   2  -9         54.19         76.58        32.83 o
  16   2  -9         53.67          1.85        25.82 o
  17   2  -9         47.95         57.83        41.38 o
  18   2  -9         32.80         15.70        31.31 o
  19   2  -9         35.11       1103.31      1132.70 o
  20   2  -9        451.75        328.66        65.84 o
  21   2  -9         76.89         22.10        38.57 o
  22   2  -9        162.14        119.63        48.09 o
  23   2  -9        104.85        105.26        65.88 o
  24   2  -9        390.61        347.06        76.42 o
  25   2  -9         65.38         56.81        48.27 o
  26   2  -9        101.01         45.24        46.35 o
  27   2  -9         59.05       3347.59       450.51 o
   1   3  -9        102.41        172.64        47.23 o
   2   3  -9         43.56         74.35        42.27 o
   3   3  -9        101.61        110.59        44.30 o
   4   3  -9          5.76          8.86        29.57 o
   5   3  -9        182.49        173.60        43.85 o
   6   3  -9         47.74         36.72        36.87 o
   7   3  -9        246.59        281.35        58.35 o
   8   3  -9         46.90         15.69        31.16 o
   9   3  -9        314.30        267.10        53.40 o
  10   3  -9         22.56         19.87        32.80 o
  11   3  -9         98.72        107.92        45.39 o
  12   3  -9         32.24         60.25        40.07 o
  13   3  -9        180.97        180.90        58.38 o
  14   3  -9         10.98          0.34        52.88 o
  15   3  -9         63.98        127.45        60.56 o
  16   3  -9         60.92        101.15        58.51 o
  17   3  -9         67.57        135.35        79.27 o
  18   3  -9         16.12         94.57        58.83 o
  19   3  -9         47.90         68.07        45.70 o
  20   3  -9         12.86         29.98        42.93 o
  21   3  -9        103.99        130.47        68.36 o
  22   3  -9          4.93         73.11        87.33 o
  23   3  -9         91.64        103.09       148.55 o
   1   4  -9          9.20         18.38        47.75 o
   2   4  -9         33.62         77.83        56.18 o
   3   4  -9        145.73        190.82        67.94 o
   4   4  -9         64.76        133.96        65.86 o
   5   4  -9         53.27         72.67        61.47 o
   6   4  -9         60.76        114.33        51.55 o
   7   4  -9        119.78        153.11        51.86 o
   8   4  -9        242.79        312.70        81.59 o
   9   4  -9        105.95        111.36        82.93 o
  10   4  -9         16.56        112.70        74.62 o
  11   4  -9         63.87        156.67        76.10 o
  12   4  -9        195.21        207.15        79.90 o
  13   4  -9         14.49          7.24        75.89 o
  14   4  -9        250.57        311.63       102.51 o
  15   4  -9        186.63        188.32       116.89 o
   0   0  -8        438.07        480.55       110.40 o
   2   0  -8       1704.33       1768.79       150.90 o
   4   0  -8       2032.74       2190.24       114.65 o
   6   0  -8         99.92        119.65        53.05 o
   8   0  -8        447.69        514.35        59.65 o
  10   0  -8        494.43        534.70        61.13 o
  12   0  -8       1429.40        977.81       414.49 o
  14   0  -8        463.61        500.59        65.38 o
  16   0  -8       1546.94       1578.59       265.13 o
  18   0  -8       1079.62        999.21       120.54 o
  20   0  -8        626.12        486.23       103.09 o
  22   0  -8        166.60        201.31        80.36 o
   0   1  -8       3037.06       3101.78       199.59 o
   1   1  -8       1165.79       1271.90        95.24 o
   2   1  -8         40.59         56.25        25.31 o
   3   1  -8        616.42        620.75        58.12 o
   4   1  -8         41.91         61.75        25.97 o
   5   1  -8        471.64        506.45        53.80 o
   6   1  -8         54.01         39.10        25.86 o
   7   1  -8        790.76        532.83       150.79 o
   8   1  -8        182.23        187.97        34.76 o
   9   1  -8        286.30        305.63        41.90 o
  10   1  -8        449.87        460.38        50.72 o
  11   1  -8        444.92        558.11        54.22 o
  12   1  -8        125.24        100.32        27.80 o
  13   1  -8        373.54        320.36        47.29 o
  14   1  -8        154.98        145.95        35.97 o
  15   1  -8        499.56        482.33        57.83 o
  16   1  -8         17.22          1.37        27.07 o
  17   1  -8        573.73        565.43        89.27 o
  18   1  -8        673.20        625.79        67.56 o
  19   1  -8        708.25        452.26       136.64 o
  20   1  -8         93.67        133.84        53.39 o
  21   1  -8        124.92         58.76        70.62 o
  22   1  -8        115.27        135.28        48.32 o
  23   1  -8        541.79        452.87        71.35 o
  24   1  -8          3.44         30.24        35.73 o
  25   1  -8        115.51        104.56        44.46 o
  26   1  -8        108.34        133.53        48.53 o
  27   1  -8        167.25        211.05        98.22 o
  28   1  -8         83.30        206.18        95.78 o
  29   1  -8         90.17        137.99        85.23 o
  30   1  -8         50.81          8.12        80.36 o
   0   2  -8       1997.47       1828.77       157.73 o
   1   2  -8         55.04         41.84        32.45 o
   2   2  -8        169.44        162.19        37.74 o
   3   2  -8       1445.11       1419.19        92.41 o
   4   2  -8         83.59         77.37        30.44 o
   5   2  -8         31.30          9.89        28.18 o
   6   2  -8       1978.53       1970.64       103.68 o
   7   2  -8        311.37        332.32        47.00 o
   8   2  -8         35.58         16.46        24.01 o
   9   2  -8          0.36         44.57        31.75 o
  10   2  -8        656.45        593.63       203.70 o
  11   2  -8         59.30         94.23        34.24 o
  12   2  -8         59.62         45.44        29.37 o
  13   2  -8        323.03        321.04        53.20 o
  14   2  -8        284.38        228.10        47.10 o
  15   2  -8         47.38         42.60        32.81 o
  16   2  -8       1665.55       1632.80       143.90 o
  17   2  -8        106.90        139.52        63.50 o
  18   2  -8         97.41         85.46        46.21 o
  19   2  -8         59.27         60.19        40.97 o
  20   2  -8        160.14        160.76        49.90 o
  21   2  -8         16.75         44.41        41.08 o
  22   2  -8         61.45         57.51        37.73 o
  23   2  -8         33.44         39.88        39.29 o
  24   2  -8         92.82         55.16        40.26 o
  25   2  -8         13.95         45.16        43.31 o
  26   2  -8        100.39         88.82        47.38 o
  27   2  -8         81.25         58.22        45.38 o
  28   2  -8         29.74        -10.80        48.76 o
   0   3  -8        386.91        311.34       138.40 o
   1   3  -8        163.11        135.63        46.63 o
   2   3  -8        223.05        208.00        51.43 o
   3   3  -8        192.32        178.99        41.01 o
   4   3  -8        365.69        353.74        53.35 o
   5   3  -8         40.93         30.89        39.07 o
   6   3  -8          4.67         25.65        37.15 o
   7   3  -8         90.33         49.35        41.72 o
   8   3  -8         29.24         16.10        30.66 o
   9   3  -8         23.31         16.71        35.08 o
  10   3  -8          0.82         15.36        32.48 o
  11   3  -8         14.75         18.37        30.60 o
  12   3  -8         20.97         51.95        48.24 o
  13   3  -8        549.63        611.77       106.44 o
  14   3  -8        159.38        226.28        79.16 o
  15   3  -8         20.09         54.70        52.49 o
  16   3  -8          5.30         27.76        36.94 o
  17   3  -8         22.68         13.61        39.11 o
  18   3  -8         47.14         19.82        44.56 o
  19   3  -8        672.20        656.26       105.25 o
  20   3  -8         69.78         66.68        48.59 o
  21   3  -8         48.09         94.88        49.29 o
  22   3  -8         26.33         90.76        65.13 o
  23   3  -8          8.40         77.56        60.32 o
  24   3  -8         15.78         41.40       183.45 o
  25   3  -8         79.57        176.96       147.74 o
   0   4  -8        332.39        480.80       107.90 o
   1   4  -8        182.73        184.77        60.21 o
   2   4  -8        119.66        215.90        65.73 o
   3   4  -8         19.80         98.63        66.20 o
   4   4  -8        138.46        170.80        66.40 o
   5   4  -8        151.74        101.35        46.27 o
   6   4  -8         68.81         79.43        41.28 o
   7   4  -8         69.56        120.49        46.36 o
   8   4  -8         41.53         83.97        67.85 o
   9   4  -8         12.84         30.92        46.41 o
  10   4  -8        109.61        173.39       129.84 o
  11   4  -8        137.36        247.43        98.63 o
  12   4  -8        106.83        124.16        72.24 o
  13   4  -8          2.07         70.17        66.18 o
  14   4  -8         29.64        110.25        76.44 o
  15   4  -8        164.87        238.69        86.95 o
  16   4  -8        279.58        317.40        95.63 o
   0   5  -8         82.62        149.36       155.85 o
   1   5  -8        168.34        164.61       104.78 o
   2   5  -8         74.55        153.93        90.89 o
   5   5  -8         32.60        -47.08       103.09 o
   6   5  -8          5.93        -46.27       102.28 o
   2   0  -7       2397.82       2673.71       169.80 o
   4   0  -7       2691.32       2655.98       113.46 o
   6   0  -7        545.73        616.40        61.07 o
   8   0  -7       3407.66       3223.34       316.27 o
  10   0  -7       2934.96       2597.44       433.90 o
  12   0  -7       1985.77       1855.26       113.75 o
  14   0  -7        662.65        599.11        65.68 o
  16   0  -7       1414.70       1329.18        96.98 o
  18   0  -7       1567.80       1431.67       131.50 o
  20   0  -7        358.52        374.80        57.70 o
  22   0  -7        205.86        117.70        43.26 o
  24   0  -7        622.84        646.95       138.81 o
  26   0  -7        195.68        219.17        92.54 o
  28   0  -7        475.87        272.74        89.29 o
  30   0  -7        129.04        307.65       114.45 o
   1   1  -7       1167.35       1111.12        70.69 o
   2   1  -7        273.06        320.30        43.54 o
   3   1  -7          1.68         17.46        25.18 o
   4   1  -7        239.44        246.91        39.08 o
   5   1  -7        200.62        239.71        37.22 o
   6   1  -7        713.95        606.63       165.84 o
   7   1  -7        571.02        592.83        54.23 o
   8   1  -7       1551.63       1531.96        82.31 o
   9   1  -7        392.62        420.02        45.02 o
  10   1  -7        379.01        390.52        44.52 o
  11   1  -7        104.47        127.49        32.82 o
  12   1  -7        500.71        500.89        57.49 o
  13   1  -7         18.33          4.75        23.81 o
  14   1  -7        252.38        158.48        33.06 o
  15   1  -7        685.96        650.07       105.56 o
  16   1  -7         74.81         77.15        29.67 o
  17   1  -7        441.17        371.20        53.20 o
  18   1  -7        707.53        530.99        62.06 o
  19   1  -7        171.69        124.45        43.58 o
  20   1  -7        442.42        491.60        79.61 o
  21   1  -7        294.52        275.46        60.35 o
  22   1  -7         88.35         38.80        40.44 o
  23   1  -7        149.44        151.29        52.56 o
  24   1  -7        159.27        179.08        53.56 o
  25   1  -7        189.92        227.98        86.26 o
  26   1  -7        337.70        355.65        63.07 o
  27   1  -7        154.64        247.23       119.73 o
  28   1  -7         91.26        101.47        73.87 o
  29   1  -7        104.67        118.51        78.74 o
  30   1  -7        111.81        109.58        91.73 o
  31   1  -7        109.41        214.30       103.09 o
   1   2  -7         62.10         71.45        27.76 o
   2   2  -7        932.59        931.08        72.53 o
   3   2  -7        439.75        389.16        48.17 o
   4   2  -7         40.04         30.87        24.27 o
   5   2  -7        383.23        341.53        44.87 o
   6   2  -7        169.24        159.33        31.97 o
   7   2  -7        100.77         88.12        30.45 o
   8   2  -7       1433.96       1426.13        83.33 o
   9   2  -7        230.12        266.88        60.10 o
  10   2  -7          6.53          0.68        24.64 o
  11   2  -7        427.84        323.46        48.17 o
  12   2  -7         97.98        116.93        36.31 o
  13   2  -7        119.46        137.31        38.45 o
  14   2  -7        826.42        793.03        78.67 o
  15   2  -7        256.53        189.74        42.01 o
  16   2  -7         18.22         19.49        42.40 o
  17   2  -7         40.50         26.11        37.65 o
  18   2  -7         56.90         22.60        52.35 o
  19   2  -7         66.29         31.79        43.12 o
  20   2  -7        157.32         75.07        43.47 o
  21   2  -7        187.52        248.32        56.45 o
  22   2  -7         15.82         26.39        34.73 o
  23   2  -7         87.85        129.14        49.09 o
  24   2  -7        303.27        339.02       115.05 o
  25   2  -7         55.87         36.64        45.07 o
  26   2  -7         49.28         44.26        45.85 o
  27   2  -7         79.69         76.29        44.56 o
  28   2  -7         44.35         30.94        47.50 o
  29   2  -7        114.02         89.29       122.57 o
   1   3  -7       1453.75       1354.91       110.23 o
   2   3  -7        354.94        384.70        53.36 o
   3   3  -7        332.87        209.00        49.24 o
   4   3  -7         91.96         64.99        34.41 o
   5   3  -7        687.79        585.40        61.44 o
   6   3  -7        169.53        134.48        44.27 o
   7   3  -7        741.88        700.88        79.34 o
   8   3  -7        106.30        111.02        42.06 o
   9   3  -7        614.89        535.34        70.03 o
  10   3  -7        161.40        113.70        41.36 o
  11   3  -7        768.59        720.31        85.33 o
  12   3  -7         83.32         78.66        53.73 o
  13   3  -7        147.42        346.07       156.95 o
  14   3  -7        139.42        156.20        64.38 o
  15   3  -7         70.58        115.06        45.99 o
  16   3  -7          4.80         63.82        50.64 o
  17   3  -7        105.27        121.40        52.59 o
  18   3  -7         39.26          8.21        38.79 o
  19   3  -7        125.00        101.02        47.04 o
  20   3  -7         94.76        143.52        56.52 o
  21   3  -7        282.38        338.52        75.96 o
  22   3  -7         22.24        -27.89        38.61 o
  23   3  -7         74.79         87.87        56.94 o
  24   3  -7          6.46        -26.08        45.64 o
  25   3  -7         35.28        103.20        69.38 o
  26   3  -7          9.80        202.93       123.38 o
   1   4  -7         93.44        122.10        51.67 o
   2   4  -7        202.74        180.77        63.22 o
   3   4  -7         66.56        140.97        73.33 o
   4   4  -7        107.96        120.60        44.07 o
   5   4  -7         65.77         53.72        40.78 o
   6   4  -7         27.92         68.64        44.76 o
   7   4  -7        134.31        123.88        51.39 o
   8   4  -7        166.62        179.04        58.50 o
   9   4  -7        153.35        174.75        62.08 o
  10   4  -7        151.39        169.69        66.40 o
  11   4  -7         85.60         50.54        49.70 o
  12   4  -7         20.96        104.88        72.22 o
  13   4  -7         47.42         27.78        66.79 o
  14   4  -7         89.14         18.54        69.22 o
  15   4  -7        168.32        266.25        82.55 o
  16   4  -7         22.47        -25.71        62.27 o
  17   4  -7         45.22          4.17        63.53 o
  18   4  -7        152.29        155.51        71.22 o
   1   5  -7         17.68         82.34       170.46 o
   2   5  -7          3.80         67.84        98.46 o
   3   5  -7          1.80        143.68       146.92 o
   4   5  -7          8.80        142.82       171.28 o
   5   5  -7         37.37         60.26        84.09 o
   6   5  -7         65.46         93.87       106.22 o
   7   5  -7         40.37         18.67       127.44 o
   8   5  -7          7.15         21.11       125.82 o
   0   0  -6       2905.29       3184.43       240.27 o
   2   0  -6       3053.39       3388.82       122.74 o
   4   0  -6       3446.89       3663.30       123.88 o
   6   0  -6       1762.99       1872.76        92.62 o
   8   0  -6         44.77         45.86        24.62 o
  10   0  -6       2121.99       1926.43       100.22 o
  12   0  -6        698.92        714.04        66.45 o
  14   0  -6       1791.10       1954.68       154.01 o
  16   0  -6       5224.73       4870.05       272.53 o
  18   0  -6        580.70        500.69        63.84 o
  20   0  -6        500.61        439.15        59.51 o
  22   0  -6       1324.16       1214.53       121.62 o
  24   0  -6        216.61        256.51        94.97 o
  26   0  -6       1055.71       1031.71       177.77 o
  28   0  -6        211.17        211.86        77.93 o
  30   0  -6         50.30         33.28        64.13 o
  32   0  -6        753.97        793.87       182.64 o
   0   1  -6       1910.96       1748.52       184.26 o
   1   1  -6        149.54        159.40        30.82 o
   2   1  -6        393.15        395.48        39.92 o
   3   1  -6       2221.99       2208.18        90.69 o
   4   1  -6       2213.07       2409.70        94.79 o
   5   1  -6         14.75         27.70        10.84 o
   6   1  -6        324.66        305.04        24.97 o
   7   1  -6        209.03        204.22        23.13 o
   8   1  -6        171.22        163.83        29.06 o
   9   1  -6        620.44        598.26        39.31 o
  10   1  -6        775.02        776.47        46.89 o
  11   1  -6          7.90         23.53        19.18 o
  12   1  -6        507.87        506.28        38.90 o
  13   1  -6        823.53        760.08        54.05 o
  14   1  -6        478.52        463.84        43.22 o
  15   1  -6        473.66        466.38        45.42 o
  16   1  -6        935.26        863.52        61.76 o
  17   1  -6        209.32        213.78        35.41 o
  18   1  -6       1357.37       1018.92       179.42 o
  19   1  -6          1.97         21.57        29.17 o
  20   1  -6        376.54        304.24        43.69 o
  21   1  -6        168.78        162.00        39.49 o
  22   1  -6        148.20        186.10        39.63 o
  23   1  -6        231.11        240.49        46.57 o
  24   1  -6          8.75         33.00        34.86 o
  25   1  -6        249.32        293.99        49.08 o
  26   1  -6        192.03        148.83        47.69 o
  27   1  -6          2.56          2.64        32.88 o
  28   1  -6        129.10        144.50        47.14 o
  29   1  -6        108.08        152.49        53.95 o
  30   1  -6          4.50         19.48        63.32 o
  31   1  -6         20.29         60.88        83.61 o
   0   2  -6        997.86       1017.90        96.81 o
   1   2  -6        840.51        790.87        62.20 o
   2   2  -6        603.25        565.09        53.96 o
   3   2  -6       1084.82        682.85       178.93 o
   4   2  -6         42.14         72.29        26.98 o
   5   2  -6        282.18        246.78        37.09 o
   6   2  -6        172.09        213.40        37.21 o
   7   2  -6         40.63         47.09        26.78 o
   8   2  -6        206.12        197.54        35.04 o
   9   2  -6        117.87        132.74        31.58 o
  10   2  -6        292.91        230.89        42.30 o
  11   2  -6        231.21        217.28        43.64 o
  12   2  -6        462.22        402.87        54.45 o
  13   2  -6        290.20        224.16        40.87 o
  14   2  -6          9.34          2.93        28.48 o
  15   2  -6          8.96         41.07        43.34 o
  16   2  -6        567.22        467.71       142.46 o
  17   2  -6        402.20        367.11        83.48 o
  18   2  -6         86.27        114.24        60.07 o
  19   2  -6         18.94         33.69        70.62 o
  20   2  -6        270.71        301.40       115.05 o
  21   2  -6        312.03        292.33        62.30 o
  22   2  -6        457.08        496.23       112.12 o
  23   2  -6         15.32         40.66        46.86 o
  24   2  -6         37.88         63.21        38.46 o
  25   2  -6         12.18         36.98        35.24 o
  26   2  -6        181.21        130.23        55.78 o
  27   2  -6         82.84        119.70        60.18 o
  28   2  -6         36.58        -29.67        47.49 o
  29   2  -6        191.55        236.26        99.16 o
  30   2  -6         26.70         43.02       109.58 o
   0   3  -6        820.78        785.46       116.41 o
   1   3  -6        550.24        529.74        59.03 o
   2   3  -6        722.26        722.70        68.01 o
   3   3  -6        755.97        726.08        76.02 o
   4   3  -6        466.30        367.90        56.88 o
   5   3  -6        686.63        574.53        57.99 o
   6   3  -6        251.42        198.25        47.07 o
   7   3  -6       1499.24       1227.09        99.95 o
   8   3  -6         80.31         26.33        32.75 o
   9   3  -6        434.89        403.52        66.49 o
  10   3  -6        356.32        380.46        69.20 o
  11   3  -6         41.14         38.60        40.76 o
  12   3  -6        166.73        210.46       164.78 o
  13   3  -6        358.90        307.48       118.51 o
  14   3  -6        213.91        125.47        71.25 o
  15   3  -6        712.52        648.82       112.54 o
  16   3  -6         90.23         63.77        44.85 o
  17   3  -6        371.40        505.43        97.56 o
  18   3  -6          5.11         31.96        39.63 o
  19   3  -6        261.55        295.85        69.69 o
  20   3  -6         90.38         56.35        47.90 o
  21   3  -6        111.70         84.48        53.81 o
  22   3  -6         20.54         95.44        64.46 o
  23   3  -6        136.30        176.84        61.96 o
  24   3  -6         11.25         35.47        39.50 o
  25   3  -6         21.21         20.73        58.74 o
  26   3  -6         29.72          5.68        51.95 o
   0   4  -6          5.00         25.86        46.76 o
   1   4  -6         18.23         46.49        43.87 o
   2   4  -6        194.43        178.84        66.85 o
   3   4  -6        173.75        126.34        48.92 o
   4   4  -6         40.22        119.55        48.21 o
   5   4  -6         43.68         95.66        48.01 o
   6   4  -6        109.77        132.75        52.76 o
   7   4  -6          3.90         27.65        39.19 o
   8   4  -6         82.39         97.24        62.04 o
   9   4  -6         42.33         80.46        55.86 o
  10   4  -6        118.62        129.19        63.06 o
  11   4  -6         41.78         20.41        58.62 o
  12   4  -6         59.11         35.36        57.21 o
  13   4  -6        151.52        145.78        80.44 o
  14   4  -6         39.18         56.15        67.24 o
  15   4  -6        130.24        127.16        92.22 o
  16   4  -6          2.02         -3.96        63.38 o
  17   4  -6         67.12         90.30        63.09 o
  18   4  -6          1.24         35.73        57.70 o
  19   4  -6        139.26        230.05        79.75 o
   0   5  -6         97.78        477.30       186.70 o
   1   5  -6         28.40         46.03        89.34 o
   2   5  -6         24.66         69.23        98.22 o
   3   5  -6        102.36        278.26       123.41 o
   4   5  -6          2.78        -31.35        79.16 o
   5   5  -6         19.04         36.26        96.91 o
   6   5  -6         59.81         68.82       109.21 o
   7   5  -6        105.67        192.09        90.08 o
   8   5  -6          7.85         20.45       106.47 o
   9   5  -6         56.77        161.83       112.79 o
  10   5  -6          4.59         27.60       135.56 o
  11   5  -6         29.40         77.11       176.96 o
   2   0  -5       1470.89       1598.63        84.49 o
   4   0  -5       2292.57       2612.95        97.70 o
   6   0  -5       2999.98       3002.87       117.16 o
   8   0  -5       8512.70       6197.07      2215.11 o
  10   0  -5       2134.98       2370.69       150.49 o
  12   0  -5        208.33        239.99        41.59 o
  14   0  -5       2517.67       2417.29       117.42 o
  16   0  -5        157.76        180.86        37.81 o
  18   0  -5       2671.93       2534.41       135.86 o
  20   0  -5        575.88        488.20        64.31 o
  22   0  -5        230.63        265.77        73.46 o
  24   0  -5       2632.55       2845.93       304.40 o
  26   0  -5         30.56         49.52        58.44 o
  28   0  -5        368.84        266.25        82.80 o
  30   0  -5        484.90        517.89       128.25 o
  32   0  -5         14.93         32.47        64.94 o
   1   1  -5        362.86        414.83        38.55 o
   2   1  -5        107.47        106.31        23.57 o
   3   1  -5        351.88        373.78        29.10 o
   4   1  -5       1315.38       1350.67       129.06 o
   5   1  -5        719.29        634.99        35.11 o
   6   1  -5       2212.64       2228.93        66.91 o
   7   1  -5        682.45        769.64        41.96 o
   8   1  -5        299.64        282.23        27.83 o
   9   1  -5        730.78        780.80        69.94 o
  10   1  -5       1215.22       1183.41        54.02 o
  11   1  -5       1140.43       1075.12        52.64 o
  12   1  -5        349.60        360.36        31.73 o
  13   1  -5        167.35        183.06        28.99 o
  14   1  -5        272.60        291.91        34.65 o
  15   1  -5        224.59        219.99        32.63 o
  16   1  -5        486.39        528.89        53.03 o
  17   1  -5       1433.97       1343.12        81.40 o
  18   1  -5        868.90        816.47        60.70 o
  19   1  -5        268.59        274.29        46.98 o
  20   1  -5        179.00        207.52        40.68 o
  21   1  -5        287.86        305.60        50.63 o
  22   1  -5        366.19        330.03        52.37 o
  23   1  -5        204.66        179.15        42.13 o
  24   1  -5        119.51         97.26        35.85 o
  25   1  -5         22.94         42.79        35.74 o
  26   1  -5        194.18        240.28        55.78 o
  27   1  -5        251.90        302.26        59.20 o
  28   1  -5        109.53        144.78        57.47 o
  29   1  -5         17.64        -25.08        37.33 o
  30   1  -5        105.77         87.49        48.95 o
  31   1  -5        194.38        232.72        95.78 o
  32   1  -5         13.49         12.99        75.49 o
   1   2  -5          4.09         30.11        17.18 o
   2   2  -5       3204.04       3107.21       132.30 o
   3   2  -5        312.52        315.85        38.34 o
   4   2  -5        285.49        257.72        37.42 o
   5   2  -5       2134.14       2080.69        79.19 o
   6   2  -5        805.01        742.63        51.16 o
   7   2  -5         66.80         56.83        22.61 o
   8   2  -5        424.24        411.24        38.60 o
   9   2  -5        966.17       1013.69        58.49 o
  10   2  -5        246.70        236.97        34.77 o
  11   2  -5        136.88        139.53        33.37 o
  12   2  -5       1047.33        952.62        67.29 o
  13   2  -5        360.17        362.16        46.16 o
  14   2  -5          3.47         25.33        24.55 o
  15   2  -5         59.45        101.87        35.93 o
  16   2  -5         59.02         33.57        32.46 o
  17   2  -5        114.35        169.59        46.37 o
  18   2  -5        262.41        237.34        47.64 o
  19   2  -5         48.93         90.99        36.81 o
  20   2  -5        533.83        553.68        71.26 o
  21   2  -5        508.74        515.00        66.01 o
  22   2  -5        266.90        267.17        52.30 o
  23   2  -5        124.21        125.83        38.80 o
  24   2  -5        109.91         99.01        46.88 o
  25   2  -5         94.63         80.46        34.69 o
  26   2  -5        191.32        240.42        50.16 o
  27   2  -5         21.05         40.39        46.79 o
  28   2  -5        302.42        352.44        80.78 o
  29   2  -5         45.78         23.27        84.02 o
  30   2  -5         50.35         27.60       130.69 o
   1   3  -5       1527.01       1464.08        93.84 o
   2   3  -5        199.52        158.24        36.25 o
   3   3  -5        394.95        392.83        68.32 o
   4   3  -5        159.30        153.21        40.16 o
   5   3  -5         72.53         52.98        31.61 o
   6   3  -5          0.54         39.57        39.47 o
   7   3  -5       1245.16       1043.73       138.67 o
   8   3  -5        288.68        245.14        56.13 o
   9   3  -5        444.02        381.60        71.38 o
  10   3  -5          7.54          4.64        43.50 o
  11   3  -5        239.25        248.79        76.60 o
  12   3  -5        266.83        220.38        70.60 o
  13   3  -5        576.49        555.18       106.95 o
  14   3  -5         35.47         82.00        57.09 o
  15   3  -5        175.71        164.23        68.06 o
  16   3  -5        107.05        153.47        68.70 o
  17   3  -5         52.37         91.23        46.10 o
  18   3  -5         75.68        109.44        54.32 o
  19   3  -5         26.09         56.96        43.20 o
  20   3  -5         13.77         17.22        39.07 o
  21   3  -5         11.88         24.86        45.68 o
  22   3  -5         44.86        104.45        59.46 o
  23   3  -5        422.82        476.91        93.25 o
  24   3  -5        161.53        220.44        78.94 o
  25   3  -5        281.57        238.23        81.41 o
  26   3  -5          8.02        -27.05        49.04 o
  27   3  -5          7.35          5.68        59.26 o
   1   4  -5         86.88        127.74        54.07 o
   2   4  -5        123.27         73.89        42.84 o
   3   4  -5        324.18        277.68        69.56 o
   4   4  -5         69.59         87.19        59.41 o
   5   4  -5        298.32        353.21        78.56 o
   6   4  -5        111.80         87.98        50.98 o
   7   4  -5        353.57        397.68        99.69 o
   8   4  -5        234.55        282.78        84.61 o
   9   4  -5         48.72        109.03        66.41 o
  10   4  -5        119.74        114.21        63.57 o
  11   4  -5        154.40        118.56        59.95 o
  12   4  -5         80.35         64.35        62.77 o
  13   4  -5         65.57         34.29        57.94 o
  14   4  -5         55.25         76.76        67.65 o
  15   4  -5         15.85         -3.42        50.95 o
  16   4  -5         31.78         39.82        64.37 o
  17   4  -5          4.50          3.37        76.01 o
  18   4  -5        118.13        126.49        57.81 o
  19   4  -5         56.23        116.51        59.41 o
  20   4  -5         32.85         37.58        53.44 o
   1   5  -5         71.81        135.28        96.50 o
   2   5  -5         68.51        137.05        84.11 o
   3   5  -5         24.73         61.62        86.09 o
   4   5  -5          0.93         69.00       125.01 o
   5   5  -5        236.03        338.49       172.90 o
   6   5  -5         47.60         89.55       100.84 o
   7   5  -5        103.12        156.70       105.15 o
   8   5  -5         84.14        121.37       116.68 o
   9   5  -5         25.23         59.60        98.32 o
  10   5  -5         62.04         22.57        80.37 o
  11   5  -5        259.58        404.27       126.88 o
  12   5  -5          5.10        -15.42       128.25 o
  13   5  -5          1.22         -3.25       125.01 o
   0   0  -4       5869.24       6663.51       275.99 o
   2   0  -4      10289.24      10422.69       450.78 o
   4   0  -4       3760.66       3901.61       107.42 o
   6   0  -4       1094.39        782.23       304.28 o
   8   0  -4        716.95        844.23        57.81 o
  10   0  -4        410.52        400.04        45.95 o
  12   0  -4        214.84        332.06        46.71 o
  14   0  -4       2347.63       2276.99       180.44 o
  16   0  -4       1930.20       1809.43       110.46 o
  18   0  -4        691.85        635.22        66.30 o
  20   0  -4        532.45        542.78        65.02 o
  22   0  -4       3924.07       3710.73       222.56 o
  24   0  -4        105.16         81.74        53.60 o
  26   0  -4        338.71        448.08       117.70 o
  28   0  -4        164.00        139.62        59.26 o
  30   0  -4         47.21        112.02        72.24 o
  32   0  -4        446.50        558.47       153.42 o
   0   1  -4        203.83        219.40        20.38 o
   1   1  -4       2387.11       2409.41        62.65 o
   2   1  -4        918.55        937.08        36.05 o
   3   1  -4       2194.08       2307.10       135.31 o
   4   1  -4        225.46        236.82        22.06 o
   5   1  -4        565.63        660.80        35.72 o
   6   1  -4        656.62        747.51        62.79 o
   7   1  -4       2206.05       2206.62        69.11 o
   8   1  -4       1224.64       1386.97        62.31 o
   9   1  -4       2258.06       2190.02        79.63 o
  10   1  -4        482.02        555.82        38.25 o
  11   1  -4        983.49       1002.68        49.95 o
  12   1  -4        737.59        744.05        39.93 o
  13   1  -4        888.94        842.30        41.48 o
  14   1  -4       1141.11       1128.60        56.57 o
  15   1  -4        461.76        506.78        44.24 o
  16   1  -4        353.20        321.77        37.59 o
  17   1  -4        888.76        944.35        61.84 o
  18   1  -4        595.89        600.26        62.37 o
  19   1  -4        296.57        302.67        47.43 o
  20   1  -4        877.75        919.13        80.24 o
  21   1  -4        125.37        154.66        37.57 o
  22   1  -4        363.80        382.93        56.93 o
  23   1  -4        862.27        895.13        81.95 o
  24   1  -4        163.28        162.20        42.91 o
  25   1  -4        395.00        300.56        64.44 o
  26   1  -4          8.22         36.48        36.60 o
  27   1  -4         64.33         98.50        38.49 o
  28   1  -4         18.57         -2.29        38.32 o
  29   1  -4        163.37        292.92        66.12 o
  30   1  -4         73.65         70.34        56.89 o
  31   1  -4        188.66        238.02        71.38 o
  32   1  -4        159.72        183.69        76.99 o
  33   1  -4        161.62        365.28       122.57 o
   0   2  -4       1170.37       1136.41        70.61 o
   1   2  -4       1073.74       1015.96        54.11 o
   2   2  -4       2921.00       2044.93       510.20 o
   3   2  -4       1200.16       1259.47        65.43 o
   4   2  -4       1814.89       1798.59        76.87 o
   5   2  -4       1958.44       1981.77        81.29 o
   6   2  -4       3075.80       3075.84        98.85 o
   7   2  -4        510.74        542.35        43.35 o
   8   2  -4       1014.55       1038.96        57.31 o
   9   2  -4       1537.55       1667.46        71.52 o
  10   2  -4        585.43        589.29        55.55 o
  11   2  -4         74.64         79.27        26.47 o
  12   2  -4        879.81        860.25        64.20 o
  13   2  -4        382.70        444.12        45.37 o
  14   2  -4        838.75        923.64       173.89 o
  15   2  -4         57.83         60.82        30.21 o
  16   2  -4       1554.00       1606.99       113.17 o
  17   2  -4         85.31        101.42        35.30 o
  18   2  -4         74.07         81.29        34.93 o
  19   2  -4        144.23        166.24        42.45 o
  20   2  -4        146.69        203.09        47.52 o
  21   2  -4        267.47        372.70        60.14 o
  22   2  -4         35.83         40.49        36.17 o
  23   2  -4         17.72         25.84        34.78 o
  24   2  -4         29.80         32.39        32.89 o
  25   2  -4        132.14        187.95        49.06 o
  26   2  -4         78.11         83.41        39.44 o
  27   2  -4         22.66         35.82        46.66 o
  28   2  -4         41.26         45.77        36.88 o
  29   2  -4         40.47         28.16        54.93 o
  30   2  -4         12.30         73.02        62.32 o
  31   2  -4         94.06         66.33        65.02 o
  32   2  -4         92.82         90.10        96.60 o
   0   3  -4        170.21        206.21        43.81 o
   1   3  -4        300.86        261.12        38.42 o
   2   3  -4        123.37         99.56        31.72 o
   3   3  -4        330.51        296.05        40.62 o
   4   3  -4         42.08         40.82        26.17 o
   5   3  -4        512.45        556.96        55.61 o
   6   3  -4        107.83        114.25        30.79 o
   7   3  -4        569.51        597.69        65.28 o
   8   3  -4         40.92        113.05        36.48 o
   9   3  -4        140.44        178.89        43.26 o
  10   3  -4        176.71        203.94        45.14 o
  11   3  -4         68.34         85.31        44.56 o
  12   3  -4        108.42        146.79        46.22 o
  13   3  -4        312.98        385.32        82.02 o
  14   3  -4        185.22        238.79        59.73 o
  15   3  -4        415.31        564.12        70.71 o
  16   3  -4        156.42        145.51        44.58 o
  17   3  -4        702.18        728.67        83.21 o
  18   3  -4         53.15         36.45        38.25 o
  19   3  -4         76.43        154.58        42.99 o
  20   3  -4         25.50         70.24        38.10 o
  21   3  -4        293.84        303.27        67.65 o
  22   3  -4         20.54         21.71        48.67 o
  23   3  -4        122.07        126.34        64.94 o
  24   3  -4          9.50         42.36        47.39 o
  25   3  -4         33.81         34.26        45.85 o
  26   3  -4         94.53         69.44        51.91 o
  27   3  -4        121.61         64.33        63.51 o
  28   3  -4         74.48         73.87        85.23 o
   0   4  -4       1313.23       1043.89       172.09 o
   1   4  -4         35.36         17.26        46.76 o
   2   4  -4         59.72         59.53        41.31 o
   3   4  -4        207.81        219.16        87.25 o
   4   4  -4        212.15        223.88        60.81 o
   5   4  -4        104.64        171.74        60.98 o
   6   4  -4        365.05        416.67        85.66 o
   7   4  -4        159.99        161.13        75.77 o
   8   4  -4         96.67        109.42        73.27 o
   9   4  -4         30.32         29.30        78.33 o
  10   4  -4        249.41        234.81        89.33 o
  11   4  -4         33.44         45.21        61.20 o
  12   4  -4        199.87        166.52        70.69 o
  13   4  -4        214.52        250.58        73.38 o
  14   4  -4         61.07         75.79        61.90 o
  15   4  -4         93.94        137.83        73.05 o
  16   4  -4        119.43         90.37        70.57 o
  17   4  -4        110.34        180.07        75.36 o
  18   4  -4         40.92         48.70        54.95 o
  19   4  -4         75.00        131.38        57.69 o
  20   4  -4         10.51        -10.85        57.37 o
  21   4  -4        168.00        201.13        83.41 o
  22   4  -4         53.46         51.14       100.65 o
   0   5  -4         67.39         77.93       101.47 o
   1   5  -4         62.86        111.21       125.01 o
   2   5  -4        100.93        159.10       136.37 o
   3   5  -4         70.36        116.08       133.12 o
   4   5  -4         23.20        135.56       136.37 o
   5   5  -4         52.09         73.39       104.92 o
   6   5  -4        162.84        134.27       111.76 o
   7   5  -4        229.96        208.89       114.77 o
   8   5  -4         20.29         -1.11        69.33 o
   9   5  -4         40.91          0.30        76.07 o
  10   5  -4         15.60         18.02        71.86 o
  11   5  -4        112.20         71.17        78.44 o
  12   5  -4          0.97          6.92        94.05 o
  13   5  -4        188.17        336.06       168.84 o
  14   5  -4          3.17         39.77       122.57 o
  15   5  -4         77.77         51.14       116.08 o
   2   0  -3        382.75        377.87        43.91 o
   4   0  -3       1381.02       1159.78       135.22 o
   6   0  -3       7203.66       8387.18       177.28 o
   8   0  -3       1172.43       1164.93       128.40 o
  10   0  -3       2098.73       2155.74        95.75 o
  12   0  -3       2042.63       1819.31       186.58 o
  14   0  -3       2186.62       1664.32       451.09 o
  16   0  -3        111.35         87.05        38.03 o
  18   0  -3        457.10        304.77       104.19 o
  20   0  -3        181.24        157.68        45.49 o
  22   0  -3        672.90        376.54       264.62 o
  24   0  -3        203.76        111.87        52.26 o
  26   0  -3        144.02        127.44        77.11 o
  28   0  -3        473.78        537.37       130.69 o
  30   0  -3          7.76         35.72        53.57 o
  32   0  -3         63.41         69.00        69.00 o
   1   1  -3       1247.36       1178.19        40.19 o
   2   1  -3       5393.83       4714.95       554.03 o
   3   1  -3       4082.11       4452.45       127.15 o
   4   1  -3        930.14        930.39        41.78 o
   5   1  -3        675.81        737.46        37.79 o
   6   1  -3       5679.22       5971.94       134.10 o
   7   1  -3       5247.25       5334.83       122.61 o
   8   1  -3        542.75        516.58        32.63 o
   9   1  -3       2138.49       2060.88        81.30 o
  10   1  -3       1333.20       1320.29        44.93 o
  11   1  -3        212.47        219.90        21.73 o
  12   1  -3       1336.48       1356.48        45.55 o
  13   1  -3       1091.26       1081.03        54.37 o
  14   1  -3        566.68        527.23        36.98 o
  15   1  -3        904.79        955.83        52.52 o
  16   1  -3         39.32         45.85        21.02 o
  17   1  -3        684.12        641.21        63.51 o
  18   1  -3        256.06        265.25        41.67 o
  19   1  -3        991.44        997.08        83.14 o
  20   1  -3        576.96        570.38        62.87 o
  21   1  -3        873.13        853.54        76.23 o
  22   1  -3        300.21        333.98        49.69 o
  23   1  -3       1040.82       1095.05        92.63 o
  24   1  -3         92.10        105.82        37.87 o
  25   1  -3        253.14        290.12        66.74 o
  26   1  -3        336.61        493.11        76.45 o
  27   1  -3        206.46        284.95        65.81 o
  28   1  -3        544.15        621.08        88.74 o
  29   1  -3         86.99         95.33        47.23 o
  30   1  -3         79.25        111.80        46.12 o
  31   1  -3        284.69        421.33        77.55 o
  32   1  -3         18.50         58.10        52.48 o
  33   1  -3         44.84         73.06        79.55 o
   1   2  -3        107.61        100.98        22.63 o
   2   2  -3       2322.28       1954.66        76.69 o
   3   2  -3         95.36         86.81        21.64 o
   4   2  -3         13.51         40.48        20.88 o
   5   2  -3       1624.60       1733.82        79.72 o
   6   2  -3        890.08        918.37        53.40 o
   7   2  -3        266.04        339.01        33.94 o
   8   2  -3       2054.15       2152.83        90.44 o
   9   2  -3        514.60        564.86        42.85 o
  10   2  -3        682.21        728.05        57.68 o
  11   2  -3        205.19        245.52        38.15 o
  12   2  -3          0.22         14.68        19.49 o
  13   2  -3        455.80        421.46        42.65 o
  14   2  -3        442.75        403.80        55.49 o
  15   2  -3         18.59         32.21        27.91 o
  16   2  -3        792.65        892.50        80.95 o
  17   2  -3        466.03        404.68        55.91 o
  18   2  -3        481.82        471.10        62.60 o
  19   2  -3        324.86        333.28        56.38 o
  20   2  -3         81.55        131.10        44.56 o
  21   2  -3        849.27        934.64        92.25 o
  22   2  -3        308.39        365.61        63.25 o
  23   2  -3        265.09        246.25        55.48 o
  24   2  -3        831.55        957.05        98.08 o
  25   2  -3        149.56        188.45        46.85 o
  26   2  -3         36.71         23.37        34.12 o
  27   2  -3        102.69        148.42        38.28 o
  28   2  -3         56.00         62.05        53.62 o
  29   2  -3         57.08         61.88        54.72 o
  30   2  -3        280.35        389.15        86.24 o
  31   2  -3         33.46        108.47        76.86 o
  32   2  -3          7.69        155.85        95.78 o
   1   3  -3        347.76        401.32        53.40 o
   2   3  -3         46.69         50.17        31.73 o
   3   3  -3        190.60        171.82        39.72 o
   4   3  -3          4.74         25.20        26.04 o
   5   3  -3       1142.92       1174.14        74.94 o
   6   3  -3        326.88        391.10        48.05 o
   7   3  -3         89.83         97.81        38.26 o
   8   3  -3         91.34        131.13        43.96 o
   9   3  -3         75.15        126.59        40.95 o
  10   3  -3         27.25         26.27        40.63 o
  11   3  -3        812.49        832.93        99.09 o
  12   3  -3         33.89         51.97        40.75 o
  13   3  -3        182.87        151.07        43.35 o
  14   3  -3         49.50         61.55        34.69 o
  15   3  -3         85.89         85.13        42.49 o
  16   3  -3         14.23          5.07        34.77 o
  17   3  -3         21.31         51.42        40.27 o
  18   3  -3        120.99        142.50        50.23 o
  19   3  -3         64.42         86.38        44.56 o
  20   3  -3         19.53         58.94        38.40 o
  21   3  -3        381.14        343.82        64.01 o
  22   3  -3         81.11         90.37        39.61 o
  23   3  -3         89.86        122.55        39.39 o
  24   3  -3         20.77          0.40        38.08 o
  25   3  -3         62.21         41.29        48.26 o
  26   3  -3        105.00         48.04        43.36 o
  27   3  -3         97.66         98.23        52.61 o
  28   3  -3         21.16         88.38        54.59 o
  29   3  -3         35.18         65.36        94.57 o
   1   4  -3         47.56         45.97        30.24 o
   2   4  -3        583.44        372.81       144.93 o
   3   4  -3        354.46        401.59        67.95 o
   4   4  -3        193.48        225.74        64.45 o
   5   4  -3        300.87        305.82        61.77 o
   6   4  -3         23.40         51.28        47.15 o
   7   4  -3        263.30        263.64        67.90 o
   8   4  -3        923.56       1072.29       183.67 o
   9   4  -3        460.98        512.59        88.09 o
  10   4  -3         66.34         39.13        48.00 o
  11   4  -3         16.22         54.04        42.79 o
  12   4  -3        121.67        133.40        56.01 o
  13   4  -3        238.19        306.81        88.75 o
  14   4  -3        223.31        414.96        97.03 o
  15   4  -3          0.20        -17.79        55.62 o
  16   4  -3         37.28         67.75        67.15 o
  17   4  -3         41.98         62.62        59.64 o
  18   4  -3        138.28        274.52        78.31 o
  19   4  -3         42.57          4.78        44.23 o
  20   4  -3        100.30        108.64        53.06 o
  21   4  -3          3.91        -10.87        59.33 o
  22   4  -3         77.23         94.45        66.49 o
   2   5  -3         63.12        145.30       137.18 o
   3   5  -3         23.69         26.79       142.86 o
   4   5  -3         42.27         78.74       126.63 o
   5   5  -3        193.50        145.96        99.07 o
   6   5  -3          1.69         76.16       113.72 o
   7   5  -3        125.02        131.67       120.11 o
   8   5  -3         18.94        -31.83       111.33 o
   9   5  -3        167.37        108.02        81.49 o
  10   5  -3        102.80        160.55        86.67 o
  11   5  -3         24.29          8.71        76.38 o
  12   5  -3         42.83         57.78        80.19 o
  13   5  -3         51.85        118.02        84.09 o
  14   5  -3         26.73         57.63       114.45 o
  15   5  -3         32.65        147.74       137.99 o
  16   5  -3         22.19         77.93       105.53 o
   0   0  -2       9382.64       9849.04       139.26 o
   2   0  -2       4409.17       4167.30       104.69 o
   4   0  -2       1633.36       1618.04        56.54 o
   6   0  -2       1170.89       1147.57        54.20 o
   8   0  -2        442.39        508.99        62.50 o
  10   0  -2       1253.31        893.12       346.44 o
  12   0  -2        976.71        777.84       310.67 o
  14   0  -2       1711.55       1275.86       379.83 o
  16   0  -2         61.13         57.62        29.34 o
  18   0  -2        758.50        715.11        88.21 o
  20   0  -2        616.60        606.58        65.78 o
  22   0  -2        111.60        108.36        46.97 o
  24   0  -2         16.47         29.85        39.41 o
  26   0  -2        713.70        504.67       151.79 o
  28   0  -2        346.27        354.73       106.34 o
  30   0  -2         71.05        141.24        68.19 o
  32   0  -2        375.05        418.04       140.43 o
   0   1  -2      11807.88      12375.37       247.17 o
   1   1  -2      12416.30      10626.87      1598.65 o
   2   1  -2      19854.83      20726.41       242.27 o
   3   1  -2       3637.06       3746.70        96.73 o
   4   1  -2      10568.16      10556.26       129.04 o
   5   1  -2       5069.56       5258.82       117.01 o
   6   1  -2       1233.14       1180.46        42.15 o
   7   1  -2       3128.68       3116.34        70.85 o
   8   1  -2        437.53        471.04        24.05 o
   9   1  -2       1954.98       1862.75        54.95 o
  10   1  -2        237.63        231.47        22.54 o
  11   1  -2        430.08        412.77        30.80 o
  12   1  -2       1485.21       1402.20        52.95 o
  13   1  -2        378.52        346.05        29.23 o
  14   1  -2       1044.72       1004.74        49.75 o
  15   1  -2        627.88        671.29        41.61 o
  16   1  -2        362.00        382.35        33.53 o
  17   1  -2       1154.76       1093.92        66.12 o
  18   1  -2        321.39        340.86        41.10 o
  19   1  -2        664.00        650.82        66.78 o
  20   1  -2       1020.02        966.73        81.76 o
  21   1  -2        725.08        733.28        69.65 o
  22   1  -2         77.10        165.79        40.39 o
  23   1  -2        708.38        799.14        78.07 o
  24   1  -2        405.87        463.17        64.14 o
  25   1  -2        119.72        129.93        48.10 o
  26   1  -2        322.25        350.03        66.39 o
  27   1  -2         89.93        113.95        43.73 o
  28   1  -2         22.74         32.94        36.46 o
  29   1  -2         43.33         27.90        40.17 o
  30   1  -2         45.98         41.64        42.58 o
  31   1  -2        147.28        139.84        67.68 o
  32   1  -2          3.19         -4.01        44.34 o
  33   1  -2        243.33        252.57        75.46 o
   0   2  -2       1496.45       1501.88       116.48 o
   1   2  -2        282.42        286.04        36.36 o
   2   2  -2        687.26        733.60        53.53 o
   3   2  -2       1441.98       1365.36        71.19 o
   4   2  -2        328.13        342.22        39.87 o
   5   2  -2        946.38        947.53        54.47 o
   6   2  -2        517.68        454.85        38.65 o
   7   2  -2       1438.01       1684.77        82.35 o
   8   2  -2        456.02        441.86        46.16 o
   9   2  -2          6.06         24.95        19.70 o
  10   2  -2       2666.81       2599.59       136.14 o
  11   2  -2        930.33       1106.91        95.25 o
  12   2  -2        176.01        186.10        28.14 o
  13   2  -2       1243.66       1264.29        90.90 o
  14   2  -2        272.00        244.09        43.72 o
  15   2  -2        845.03        829.57        77.61 o
  16   2  -2       1180.64       1205.04        95.40 o
  17   2  -2         26.82         10.74        31.56 o
  18   2  -2        306.70        279.05        48.56 o
  19   2  -2        641.77        631.91        72.81 o
  20   2  -2        835.40        919.55        91.26 o
  21   2  -2         23.04         49.14        41.81 o
  22   2  -2        792.76        860.99        91.17 o
  23   2  -2         76.86         94.88        41.85 o
  24   2  -2         48.84        142.26        47.80 o
  25   2  -2        112.88        102.98        41.30 o
  26   2  -2        352.95        464.46        73.28 o
  27   2  -2          5.92        -22.73        36.70 o
  28   2  -2         37.52         40.24        41.18 o
  29   2  -2         94.39         80.30        48.58 o
  30   2  -2          7.81         -0.67        47.09 o
  31   2  -2         23.90         27.65       128.66 o
   0   3  -2        799.45        842.64       148.14 o
   1   3  -2         30.13         43.43        29.80 o
   2   3  -2         29.94         36.50        28.38 o
   3   3  -2        836.09        793.34        67.79 o
   4   3  -2          1.05         -4.59        25.74 o
   5   3  -2         70.27         39.83        28.06 o
   6   3  -2         26.65         51.81        30.74 o
   7   3  -2        336.54        312.45        41.40 o
   8   3  -2        191.01        268.73        49.27 o
   9   3  -2        583.73        605.44        62.66 o
  10   3  -2        112.47        111.41        41.70 o
  11   3  -2        204.20        154.92        58.35 o
  12   3  -2        269.80        300.15        56.38 o
  13   3  -2        233.34        264.60        50.53 o
  14   3  -2        112.71         89.30        38.45 o
  15   3  -2        671.40        693.35        80.16 o
  16   3  -2        140.86        127.69        45.36 o
  17   3  -2         35.22         67.44        43.00 o
  18   3  -2         89.65         74.85        37.18 o
  19   3  -2        302.74        321.09        65.78 o
  20   3  -2        143.06        185.34        52.77 o
  21   3  -2         94.41        105.61        50.28 o
  22   3  -2         35.52         62.34        40.53 o
  23   3  -2        186.24        266.40        71.82 o
  24   3  -2         46.24         51.16        49.44 o
  25   3  -2        165.19        175.42        60.05 o
  26   3  -2         50.93         18.73        42.87 o
  27   3  -2         34.14         98.21        47.55 o
  28   3  -2         14.43         -4.80        50.74 o
  29   3  -2        123.13        176.77       113.64 o
  30   3  -2         13.08        -90.91        93.35 o
   0   4  -2        674.19        913.70       140.84 o
   1   4  -2        342.15        409.47        69.06 o
   2   4  -2          6.90         10.60        31.24 o
   3   4  -2        240.22        247.39        52.65 o
   4   4  -2         17.55          7.51        39.48 o
   5   4  -2        318.56        348.12        60.37 o
   6   4  -2        315.93        265.11        55.81 o
   7   4  -2         90.60         71.30        41.73 o
   8   4  -2         91.52         83.78        43.59 o
   9   4  -2        146.73        189.67        52.31 o
  10   4  -2         64.41         70.80        48.76 o
  11   4  -2        262.02        316.27        68.73 o
  12   4  -2        318.17        313.04        68.87 o
  13   4  -2        267.94        349.12        73.15 o
  14   4  -2        128.48        173.83        60.24 o
  15   4  -2        252.33        335.94        72.51 o
  16   4  -2        500.85        518.03        77.34 o
  17   4  -2        587.34        722.79        97.95 o
  18   4  -2         52.03        119.47       109.67 o
  19   4  -2         20.15         47.14        41.01 o
  20   4  -2         58.52         88.34        51.31 o
  21   4  -2         31.80         32.74        44.78 o
  22   4  -2        123.23        174.22        65.39 o
  23   4  -2          2.88         -4.33        53.38 o
  24   4  -2         10.17        -17.05        79.55 o
  25   4  -2         22.16         54.39       105.53 o
   1   5  -2        192.69         94.16       120.95 o
   2   5  -2         14.88         -0.81       113.64 o
   3   5  -2        126.92        100.20        67.24 o
   4   5  -2         52.71         60.22        69.67 o
   5   5  -2         47.35         39.99        72.92 o
   6   5  -2        130.35         66.78        83.42 o
   7   5  -2         83.60        112.39       102.13 o
   8   5  -2         71.40         19.08        95.28 o
   9   5  -2        241.82        312.79       123.65 o
  10   5  -2         28.56        106.76        80.64 o
  11   5  -2         13.08        -12.98        68.31 o
  12   5  -2          3.35         25.33        72.99 o
  13   5  -2         28.65         67.10        78.38 o
  14   5  -2         16.47          2.08        84.73 o
  15   5  -2         50.76         31.18       102.73 o
  16   5  -2         30.70         64.94       118.51 o
   2   0  -1       1172.23       1056.94       130.66 o
   4   0  -1       4933.37       5573.48       113.85 o
   6   0  -1        964.64        775.60       314.45 o
   8   0  -1      24923.58      26133.82       328.81 o
  10   0  -1       1257.30       1113.80       146.34 o
  12   0  -1        686.05        768.35        56.62 o
  14   0  -1       6799.41       7231.43       183.33 o
  16   0  -1         31.82         81.47        28.94 o
  18   0  -1        843.01        808.17        70.81 o
  20   0  -1        651.61        629.25        86.67 o
  22   0  -1        615.49        693.89        95.85 o
  24   0  -1        601.18        491.79        97.81 o
  26   0  -1       1727.43       1643.86       156.36 o
  28   0  -1        178.32        128.25        72.24 o
  30   0  -1        831.60       1042.26       197.25 o
  32   0  -1         36.67        100.65        68.19 o
   1   1  -1       2579.43       1932.22       465.76 o
   2   1  -1        266.27        253.14        23.98 o
   3   1  -1       3304.02       3104.99        82.48 o
   4   1  -1       4122.03       4205.02       143.38 o
   5   1  -1       1977.09       1965.58        69.04 o
   6   1  -1       2029.83       2141.98        68.07 o
   7   1  -1       1033.34        982.06        34.98 o
   8   1  -1       4270.81       4088.88        71.18 o
   9   1  -1       2041.62       1947.57        57.90 o
  10   1  -1        818.04        718.68        33.67 o
  11   1  -1        659.13        581.57        31.64 o
  12   1  -1        408.63        429.51        28.83 o
  13   1  -1        987.03       1058.26        45.46 o
  14   1  -1        442.52        474.66        32.46 o
  15   1  -1        966.13       1014.32        46.88 o
  16   1  -1        830.55        918.23        60.15 o
  17   1  -1        474.68        496.77        47.36 o
  18   1  -1        252.54        267.42        36.56 o
  19   1  -1         69.78         62.50        28.27 o
  20   1  -1        143.25        160.66        38.12 o
  21   1  -1        242.78        257.71        46.62 o
  22   1  -1        512.11        519.71        61.99 o
  23   1  -1         88.70        101.05        37.64 o
  24   1  -1        272.92        370.18        68.55 o
  25   1  -1        461.46        472.28        75.88 o
  26   1  -1        246.25        278.35        82.10 o
  27   1  -1        156.79        248.13        59.28 o
  28   1  -1        398.89        464.98        74.68 o
  29   1  -1         24.38         39.59        38.21 o
  30   1  -1         43.51         72.99        47.80 o
  31   1  -1        126.74        159.00        56.99 o
  32   1  -1         77.55        125.43        54.07 o
  33   1  -1        134.24        140.85        77.51 o
  34   1  -1         13.64        120.14        89.29 o
   1   2  -1        650.99        635.44        50.44 o
   2   2  -1       3344.02       2710.56       119.44 o
   3   2  -1        311.42        294.14        37.88 o
   4   2  -1       1014.87       1058.60        72.99 o
   5   2  -1       1418.56       1300.92       151.26 o
   6   2  -1        584.06        524.40        34.21 o
   7   2  -1       1079.83       1001.79        40.05 o
   8   2  -1       1937.73       1921.39        69.00 o
   9   2  -1         39.65         47.19        19.42 o
  10   2  -1        152.37        220.15        32.28 o
  11   2  -1       1336.68       1251.17        62.78 o
  12   2  -1        850.26        852.84        73.86 o
  13   2  -1        223.21        247.98        44.44 o
  14   2  -1        298.88        311.92        51.10 o
  15   2  -1        149.29        153.79        38.79 o
  16   2  -1        228.82        230.85        46.72 o
  17   2  -1        213.16        194.57        43.89 o
  18   2  -1        819.10        800.71        79.48 o
  19   2  -1        267.60        290.17        52.44 o
  20   2  -1        437.55        484.45        68.36 o
  21   2  -1        438.77        510.28        70.32 o
  22   2  -1         44.29         48.14        40.51 o
  23   2  -1         98.17        100.10        43.07 o
  24   2  -1       1001.65       1087.29       106.27 o
  25   2  -1         52.66         70.62        40.79 o
  26   2  -1         71.18        109.31        45.76 o
  27   2  -1        132.42        164.45        48.38 o
  28   2  -1        117.97        126.59        60.68 o
  29   2  -1          8.92         46.87        51.86 o
  30   2  -1        110.87        139.62        60.55 o
  31   2  -1         57.38         99.30        66.97 o
   1   3  -1        713.17        701.94        68.54 o
   2   3  -1        361.99        268.67        93.97 o
   3   3  -1       1130.41       1068.71        76.94 o
   4   3  -1         52.51         68.97        30.99 o
   5   3  -1        141.42        131.88        37.24 o
   6   3  -1         44.86         59.89        30.46 o
   7   3  -1        398.14        412.05        50.40 o
   8   3  -1        245.55        285.76        55.54 o
   9   3  -1        580.47        677.84        77.25 o
  10   3  -1        108.12         84.79        38.42 o
  11   3  -1        531.07        633.09        76.22 o
  12   3  -1        268.30        323.40        56.99 o
  13   3  -1          5.61         20.86        31.34 o
  14   3  -1        394.05        425.32        66.66 o
  15   3  -1       1794.48       1929.64       132.12 o
  16   3  -1        238.72        241.72        54.83 o
  17   3  -1        230.63        229.07        57.10 o
  18   3  -1         30.77         26.55        36.95 o
  19   3  -1         44.30         36.38        43.46 o
  20   3  -1        178.38        205.70        53.13 o
  21   3  -1        209.65        339.95       105.77 o
  22   3  -1         11.22         -3.85        33.10 o
  23   3  -1        665.91        812.19        96.56 o
  24   3  -1        204.57        218.83        60.39 o
  25   3  -1        631.00        687.28        95.01 o
  26   3  -1         52.89         93.05        51.91 o
  27   3  -1         29.16         42.49        49.39 o
  28   3  -1         20.42         37.00        47.92 o
  29   3  -1         98.69        145.57        78.33 o
   1   4  -1        179.38        189.77        47.10 o
   2   4  -1         33.58         77.27        30.32 o
   3   4  -1         49.25         73.09        32.19 o
   4   4  -1         32.15         34.84        31.39 o
   5   4  -1         59.39         78.49        39.65 o
   6   4  -1         34.09         80.29        42.23 o
   7   4  -1        112.84         88.52        44.73 o
   8   4  -1         77.81        117.57        54.19 o
   9   4  -1        193.10        237.97        54.16 o
  10   4  -1         77.69         95.28        48.46 o
  11   4  -1        237.34        232.29        67.13 o
  12   4  -1         73.65        128.88        57.61 o
  13   4  -1        117.47        127.69        60.02 o
  14   4  -1        509.43        590.46        86.25 o
  15   4  -1          8.45         36.17        52.56 o
  16   4  -1         43.19        121.91        53.76 o
  17   4  -1         22.38         31.09        43.57 o
  18   4  -1          3.38         22.97        42.50 o
  19   4  -1         62.75        102.60        48.45 o
  20   4  -1         99.31        146.07        60.26 o
  21   4  -1         31.20         73.67        41.56 o
  22   4  -1         20.92         24.26        45.02 o
  23   4  -1         70.43         79.21        54.19 o
  24   4  -1        144.38        166.41       116.89 o
  25   4  -1         41.89         15.42        99.03 o
   1   5  -1         27.78         24.04        47.03 o
   2   5  -1         13.08         14.78        46.17 o
   3   5  -1         71.24         78.06        50.93 o
   4   5  -1         73.90         88.57        53.51 o
   5   5  -1        241.01        302.40        72.43 o
   6   5  -1         73.28         60.89        57.69 o
   7   5  -1        218.61        378.08        86.93 o
   8   5  -1         75.59        117.30        69.96 o
   9   5  -1         63.63         70.77        67.13 o
  10   5  -1        127.34        213.82        81.97 o
  11   5  -1        137.14        181.83        79.01 o
  12   5  -1          3.21         -8.90        53.68 o
  13   5  -1         31.71         96.44        61.31 o
  14   5  -1         30.24        108.06        61.65 o
  15   5  -1         37.69         35.20        63.89 o
  16   5  -1         43.24         70.68        66.85 o
  17   5  -1         30.15         36.79        87.68 o
   2   0   0        256.27        135.56        83.23 o
   4   0   0       4176.96       3862.85       370.64 o
   6   0   0       4925.11       4946.03       182.68 o
   8   0   0        328.82        347.44        31.50 o
  10   0   0       7801.35       8083.01       158.14 o
  12   0   0        764.68        826.41        57.21 o
  14   0   0        295.19        343.02        41.32 o
  16   0   0       3733.72       3310.51       128.13 o
  18   0   0         34.89         38.41        30.46 o
  20   0   0          0.01        -21.08        31.39 o
  22   0   0       1179.54       1092.25       121.58 o
  24   0   0        156.21        207.67        67.03 o
  26   0   0        944.22        890.47       115.33 o
  28   0   0         82.68         67.37        67.37 o
  30   0   0         90.26         62.50        54.39 o
  32   0   0        500.72        507.33       150.98 o
   0   1   0       1294.43       1155.15        50.14 o
   1   1   0       1551.09       1003.66       323.82 o
   2   1   0        777.16        725.89        27.81 o
   3   1   0         78.73         55.19        12.21 o
   4   1   0         77.97         89.66        13.78 o
   5   1   0        536.33        512.36        24.96 o
   6   1   0          1.42          4.26         9.70 o
   7   1   0        920.94        839.61        29.22 o
   8   1   0       1026.89        971.10        40.01 o
   9   1   0        281.68        334.59        31.51 o
  10   1   0        510.44        575.05        38.08 o
  11   1   0        153.98        209.38        28.11 o
  12   1   0         88.31         83.13        20.69 o
  13   1   0       1926.61       1848.92        75.02 o
  14   1   0          8.24         17.94        20.10 o
  15   1   0          5.20         11.41        22.82 o
  16   1   0       1096.22       1053.92        62.11 o
  17   1   0          6.13         42.07        26.12 o
  18   1   0        370.58        334.85        43.23 o
  19   1   0        398.12        392.95        44.37 o
  20   1   0        118.90        104.56        30.29 o
  21   1   0         27.19         34.72        28.57 o
  22   1   0          4.00          4.95        28.00 o
  23   1   0        131.01        160.97        39.99 o
  24   1   0         76.36         62.22        44.69 o
  25   1   0        259.95        211.58        53.65 o
  26   1   0          0.20        -10.17        34.70 o
  27   1   0        150.84        132.31        56.93 o
  28   1   0        120.72        145.23        52.21 o
  29   1   0        491.88        487.36        86.83 o
  30   1   0        126.78        186.57        63.17 o
  31   1   0        135.84        121.46        63.26 o
  32   1   0          0.57          7.52        52.42 o
  33   1   0         13.78         28.21        66.58 o
  34   1   0        460.81        519.51       144.49 o
   0   2   0        728.38        712.19        55.82 o
   1   2   0          1.80         19.03        14.94 o
   2   2   0        887.70        524.98       151.71 o
   3   2   0        191.65        199.08        24.57 o
   4   2   0         48.90         58.12        16.89 o
   5   2   0          0.68         28.07        15.58 o
   6   2   0       1044.91       1101.36        57.08 o
   7   2   0        526.38        478.21        35.32 o
   8   2   0       1253.47       1299.48        52.83 o
   9   2   0         85.86         65.83        24.31 o
  10   2   0        782.69        815.42        42.98 o
  11   2   0         54.48         39.14        22.39 o
  12   2   0       1341.50       1393.99        95.78 o
  13   2   0         85.28         99.10        37.61 o
  14   2   0        410.99        371.78        52.89 o
  15   2   0        710.15        802.23        77.25 o
  16   2   0        479.12        489.72        59.39 o
  17   2   0          6.83         -3.00        26.25 o
  18   2   0       1076.06       1156.77        96.53 o
  19   2   0       2557.11       2529.89       142.06 o
  20   2   0        347.68        438.49        60.71 o
  21   2   0         61.30         82.79        38.78 o
  22   2   0         28.77         34.80        33.38 o
  23   2   0        735.86        811.60        90.93 o
  24   2   0          3.68         13.84        38.51 o
  25   2   0        110.77        118.36        47.37 o
  26   2   0         81.95        111.87        45.52 o
  27   2   0         15.17         13.24        46.65 o
  28   2   0        424.79        472.43        92.07 o
  29   2   0        158.54        206.70       103.27 o
  30   2   0          7.34         37.72        63.26 o
  31   2   0         83.70        104.39        68.66 o
   0   3   0        868.49        857.73        83.16 o
   1   3   0       1628.64       1483.59        70.83 o
   2   3   0        682.21        679.10        48.28 o
   3   3   0        169.57        180.84        30.80 o
   4   3   0        162.17        121.20        27.18 o
   5   3   0        455.75        472.52        72.56 o
   6   3   0         41.00         47.13        31.00 o
   7   3   0       1029.28       1094.29       103.57 o
   8   3   0        135.44        162.05        34.82 o
   9   3   0        821.92        869.14        81.97 o
  10   3   0         92.72         74.52        32.94 o
  11   3   0       2430.72       2459.00       140.20 o
  12   3   0        601.28        563.36        71.36 o
  13   3   0          0.03         13.33        34.92 o
  14   3   0        117.05         71.88        41.34 o
  15   3   0       1402.31       1651.74       127.78 o
  16   3   0       1219.97       1363.62       115.99 o
  17   3   0       1412.88       1601.97       128.44 o
  18   3   0         13.03         21.21        44.27 o
  19   3   0        127.02        236.99        65.20 o
  20   3   0         18.20         10.33        39.04 o
  21   3   0         46.22         61.15        40.21 o
  22   3   0         69.10         36.87        37.79 o
  23   3   0        659.09        710.14        86.81 o
  24   3   0        173.91        155.26        44.83 o
  25   3   0        314.63        373.69        73.11 o
  26   3   0         51.41         68.70        42.90 o
  27   3   0          0.51         18.60        45.04 o
  28   3   0          1.77         28.01        49.67 o
  29   3   0         13.59         50.23        65.25 o
   0   4   0         86.60         94.73        58.58 o
   1   4   0        262.56        242.23        63.47 o
   2   4   0         12.98         11.20        35.72 o
   3   4   0        119.60         73.35        41.86 o
   4   4   0        356.67        380.02        53.78 o
   5   4   0         71.08         61.32        38.57 o
   6   4   0        363.88        402.27        61.51 o
   7   4   0         38.45         70.76        39.91 o
   8   4   0         17.24         27.80        38.50 o
   9   4   0          3.34          5.88        36.50 o
  10   4   0        176.94        143.14        50.58 o
  11   4   0          6.24         37.33        43.36 o
  12   4   0          1.65         14.57        45.10 o
  13   4   0         23.09         69.81        63.63 o
  14   4   0         53.25         63.50        47.04 o
  15   4   0         54.69         47.86        46.74 o
  16   4   0         47.60         41.73        41.72 o
  17   4   0          1.55        -14.20        35.09 o
  18   4   0         54.98         52.66        43.01 o
  19   4   0         76.94        106.35        43.68 o
  20   4   0         20.36         22.31        42.26 o
  21   4   0         10.77         23.06        43.12 o
  22   4   0         95.27        173.60        66.12 o
  23   4   0          0.48        -30.77        41.61 o
  24   4   0          0.35         62.85        51.64 o
   0   5   0         51.83        104.89        66.56 o
   1   5   0          0.10         35.31        48.17 o
   2   5   0          1.09         37.90        49.97 o
   3   5   0        357.21        367.21        70.25 o
   4   5   0        126.45        156.06        68.36 o
   5   5   0          3.15         32.97        48.97 o
   6   5   0          6.24          4.14        54.37 o
   7   5   0         19.99         29.85        58.55 o
   8   5   0        138.62        179.97        69.16 o
   9   5   0         15.67         44.66        58.14 o
  10   5   0          6.83         17.07        60.89 o
  11   5   0         12.83         -1.27        69.96 o
  12   5   0          0.01         18.76        65.11 o
  13   5   0        100.87        137.58        62.45 o
  14   5   0          7.58         14.27        60.36 o
  15   5   0         13.16         51.09        54.13 o
  16   5   0        152.17        206.03        86.06 o
  17   5   0          0.01        -42.72        76.79 o
   2   0   1       1227.08        894.61       342.84 o
   4   0   1       5030.91       5336.32       139.42 o
   6   0   1        927.20        909.72        55.43 o
   8   0   1      24974.51      26266.52       408.59 o
  10   0   1       1276.70       1240.05        61.35 o
  12   0   1        658.79        748.74        54.92 o
  14   0   1       6852.59       7394.93       177.41 o
  16   0   1         30.33         35.92        30.29 o
  18   0   1        830.84        802.12        66.78 o
  20   0   1        643.55        557.14        86.65 o
  22   0   1        626.98        688.11        97.75 o
  24   0   1        592.88        625.07       126.63 o
  26   0   1       1722.30       1725.68       167.81 o
  28   0   1        180.63        168.04        79.96 o
  30   0   1        835.22        853.09       141.52 o
  32   0   1         36.89         58.44       106.34 o
   1   1   1       2569.00       2155.14       283.91 o
   2   1   1        274.27        242.03        44.12 o
   3   1   1       3281.57       3140.97       127.59 o
   4   1   1       4080.42       4114.04        75.94 o
   5   1   1       1914.02       1717.21       106.30 o
   6   1   1       2087.15       1999.28        79.14 o
   7   1   1       1024.97       1013.96        48.16 o
   8   1   1       4281.41       4223.04       121.88 o
   9   1   1       2059.96       1974.10        67.99 o
  10   1   1        823.35        802.67        46.47 o
  11   1   1        634.59        586.37        43.98 o
  12   1   1        404.71        438.30        38.44 o
  13   1   1        998.91       1049.47        57.54 o
  14   1   1        455.15        479.10        43.97 o
  15   1   1        950.40        988.56        62.94 o
  16   1   1        832.63        879.52        64.01 o
  17   1   1        459.01        475.55        48.93 o
  18   1   1        254.17        313.53        58.06 o
  19   1   1         72.36         70.99        30.43 o
  20   1   1        144.24        152.51        35.15 o
  21   1   1        257.14        335.44        45.48 o
  22   1   1        495.33        539.38        58.13 o
  23   1   1         89.15         91.68        43.12 o
  24   1   1        260.32        242.47        57.09 o
  25   1   1        469.29        468.31        77.52 o
  26   1   1        240.90        222.31        56.49 o
  27   1   1        160.39        128.21        50.14 o
  28   1   1        401.08        424.72        79.59 o
  29   1   1         25.95         66.96        49.58 o
  30   1   1         40.75          1.76        45.50 o
  31   1   1        121.97        207.27        76.33 o
  32   1   1         79.40        113.18        65.58 o
  33   1   1        133.81        234.59       165.59 o
  34   1   1         13.69         -1.62        90.10 o
   1   2   1        657.30        577.48        60.22 o
   2   2   1       3367.81       2923.99        67.16 o
   3   2   1        319.58        292.56        23.07 o
   4   2   1       1024.24        933.11        36.40 o
   5   2   1       1414.41       1409.96        52.54 o
   6   2   1        579.47        554.24        35.37 o
   7   2   1       1067.97       1090.78        58.99 o
   8   2   1       1907.59       1812.76        75.39 o
   9   2   1         37.50         41.52        21.97 o
  10   2   1        166.90        199.43        31.57 o
  11   2   1       1316.55       1317.25        69.25 o
  12   2   1        833.01        782.31        56.82 o
  13   2   1        217.64        226.39        36.96 o
  14   2   1        309.49        331.64        41.04 o
  15   2   1        144.19        140.02        36.85 o
  16   2   1        229.02        233.46        45.98 o
  17   2   1        211.79        247.34        49.03 o
  18   2   1        805.96        780.04        79.26 o
  19   2   1        269.70        300.63        52.71 o
  20   2   1        450.46        473.30        65.61 o
  21   2   1        430.41        399.08        61.22 o
  22   2   1         47.49         59.27        36.18 o
  23   2   1        100.62        152.16        42.87 o
  24   2   1       1012.51       1069.15       104.78 o
  25   2   1         49.16         91.52        47.36 o
  26   2   1         75.52         95.13        47.53 o
  27   2   1        130.51        132.51        62.37 o
  28   2   1        121.64        145.23        69.07 o
  29   2   1          9.38          7.27        48.06 o
  30   2   1        111.06        158.65        70.17 o
  31   2   1         55.81        176.49        77.38 o
   1   3   1        701.35        698.28        41.23 o
   2   3   1        363.56        354.14        41.38 o
   3   3   1       1131.74        860.69       117.13 o
   4   3   1         51.55         60.79        22.56 o
   5   3   1        148.60        152.29        30.36 o
   6   3   1         43.79         65.14        29.30 o
   7   3   1        392.03        379.01        50.39 o
   8   3   1        245.24        273.64        48.62 o
   9   3   1        592.12        507.68        61.61 o
  10   3   1        106.78        136.33        41.38 o
  11   3   1        527.28        496.50        65.45 o
  12   3   1        271.94        303.24        55.35 o
  13   3   1          7.32          6.47        32.36 o
  14   3   1        399.15        419.43        65.39 o
  15   3   1       1815.76       1953.27       134.47 o
  16   3   1        238.87        192.13        50.90 o
  17   3   1        233.18        237.77        52.60 o
  18   3   1         29.90         41.90        43.64 o
  19   3   1         46.58         71.93        42.89 o
  20   3   1        175.71        234.46        54.43 o
  21   3   1        208.15        276.16        60.71 o
  22   3   1         10.54         20.73        37.67 o
  23   3   1        658.74        720.68        86.37 o
  24   3   1        201.32        236.57        52.15 o
  25   3   1        636.45        730.86       114.43 o
  26   3   1         53.59         48.67        43.09 o
  27   3   1         30.78         69.14        45.84 o
  28   3   1         21.19         68.30        52.18 o
  29   3   1         98.32        143.68        85.23 o
   1   4   1        177.84        211.60        62.52 o
   2   4   1         33.78         51.01        33.12 o
   3   4   1         51.69         32.07        36.57 o
   4   4   1         32.32         54.09        37.50 o
   5   4   1         61.59         94.69        33.14 o
   6   4   1         32.66         32.40        34.65 o
   7   4   1        108.44        115.35        45.85 o
   8   4   1         76.14         68.10        40.22 o
   9   4   1        197.92        190.37        47.35 o
  10   4   1         80.28        136.33        48.87 o
  11   4   1        231.82        290.80        65.29 o
  12   4   1         73.70        109.51        51.65 o
  13   4   1        115.28        175.95        53.99 o
  14   4   1        511.04        592.38        82.64 o
  15   4   1          8.49         41.57        35.47 o
  16   4   1         43.45         78.97        39.58 o
  17   4   1         23.18         16.31        34.42 o
  18   4   1          2.84          7.24        37.35 o
  19   4   1         62.19         51.07        42.48 o
  20   4   1         94.92         99.95        61.16 o
  21   4   1         31.06         17.43        43.79 o
  22   4   1         20.09         45.47        46.31 o
  23   4   1         70.59         51.70        48.39 o
  24   4   1        144.72        131.39        69.29 o
   1   5   1         26.41         30.43        47.20 o
   2   5   1         12.45         -6.00        51.88 o
   3   5   1         72.03        149.85        59.82 o
   4   5   1         72.14        227.31        76.43 o
   5   5   1        237.87        227.14        71.37 o
   6   5   1         72.34        121.50        62.82 o
   7   5   1        220.73        277.77        83.62 o
   8   5   1         73.28         75.71        67.96 o
   9   5   1         65.13         42.65        57.44 o
  10   5   1        126.95        124.25        65.47 o
  11   5   1        139.79        176.87        75.65 o
  12   5   1          3.23         -0.22        60.66 o
  13   5   1         33.11         83.00        75.85 o
  14   5   1         28.78         36.55        68.36 o
  15   5   1         37.99         14.42        67.82 o
  16   5   1         42.65         52.52        69.39 o
  17   5   1         29.85         56.48        84.08 o
  18   5   1         10.13        107.15        94.16 o
   2   0   2       4335.93       4063.25       164.47 o
   4   0   2       1570.75       1026.97       483.07 o
   6   0   2       1150.35       1039.82        50.61 o
   8   0   2        441.65        475.06        34.15 o
  10   0   2       1238.11       1304.24        67.72 o
  12   0   2       1041.76       1179.58        68.89 o
  14   0   2       1711.84       1679.76       126.92 o
  16   0   2         61.95         53.03        29.63 o
  18   0   2        769.58        913.38        89.58 o
  20   0   2        591.73        584.13        86.39 o
  22   0   2        111.17         70.56        44.76 o
  24   0   2         16.51         12.00        46.19 o
  26   0   2        725.08        748.53       115.92 o
  28   0   2        353.31        307.29        89.52 o
  30   0   2         65.17         79.92        68.02 o
  32   0   2        373.48        371.77       168.84 o
   0   1   2      11797.24      12192.19       156.64 o
   1   1   2      12550.97      13558.19       364.78 o
   2   1   2      19900.48      20648.99       418.28 o
   3   1   2       3600.50       3812.56        91.50 o
   4   1   2      10459.89       8318.64      1004.17 o
   5   1   2       5109.51       4039.91       689.09 o
   6   1   2       1259.58        707.91       210.84 o
   7   1   2       3061.01       2908.96       167.86 o
   8   1   2        439.05        418.63        30.46 o
   9   1   2       1950.78       1829.16        63.48 o
  10   1   2        246.07        260.43        27.75 o
  11   1   2        440.00        468.59        37.74 o
  12   1   2       1485.43       1457.47        68.31 o
  13   1   2        373.66        373.99        37.98 o
  14   1   2       1052.15        962.35        60.19 o
  15   1   2        622.72        654.26        53.00 o
  16   1   2        350.32        371.19        41.75 o
  17   1   2       1146.69       1144.35        69.66 o
  18   1   2        326.56        317.80        38.16 o
  19   1   2        666.46        663.84        56.31 o
  20   1   2       1037.86       1001.17        69.21 o
  21   1   2        724.01        698.64        59.31 o
  22   1   2         78.02         95.17        30.87 o
  23   1   2        684.34        750.87        73.69 o
  24   1   2        410.95        374.94        58.08 o
  25   1   2        116.05         92.19        53.75 o
  26   1   2        323.94        310.20        72.56 o
  27   1   2         92.32        130.37        53.60 o
  28   1   2         23.25         16.77        42.36 o
  29   1   2         47.00         64.30        55.37 o
  30   1   2         46.29         27.20        44.59 o
  31   1   2        146.70        162.92        65.52 o
  32   1   2          3.64         -9.50        50.61 o
  33   1   2        242.06        300.34       166.41 o
  34   1   2        118.21        105.53        97.41 o
   0   2   2       1541.31       1528.03        68.28 o
   1   2   2        267.81        236.16        33.95 o
   2   2   2        699.66        694.61        33.40 o
   3   2   2       1457.63       1351.51        59.41 o
   4   2   2        319.42        309.21        42.65 o
   5   2   2        938.19        942.63        50.29 o
   6   2   2        533.51        500.49        36.93 o
   7   2   2       1441.74       1404.20        61.98 o
   8   2   2        457.16        477.16        39.53 o
   9   2   2          6.40         16.55        18.63 o
  10   2   2       2702.02       2515.35        85.94 o
  11   2   2        924.92        996.71        63.61 o
  12   2   2        173.05        144.98        31.28 o
  13   2   2       1232.59       1329.28        76.12 o
  14   2   2        277.79        314.27        40.96 o
  15   2   2        838.30        847.23        61.67 o
  16   2   2       1183.36       1187.73        93.38 o
  17   2   2         31.31         40.73        29.87 o
  18   2   2        312.80        307.79        51.92 o
  19   2   2        628.58        628.06        70.74 o
  20   2   2        832.97        892.44        85.18 o
  21   2   2         20.40         58.03        38.48 o
  22   2   2        783.39        878.62        92.09 o
  23   2   2         75.01         39.69        36.18 o
  24   2   2         49.36         58.61        35.83 o
  25   2   2        112.28         61.86        44.48 o
  26   2   2        358.06        367.27        80.50 o
  27   2   2          6.24         47.08        47.38 o
  28   2   2         39.68         68.97        62.69 o
  29   2   2         92.89        110.20        63.05 o
  30   2   2          7.19         -2.55        55.20 o
  31   2   2         24.70         46.80        61.18 o
   0   3   2        804.15        684.34       149.84 o
   1   3   2         28.71         39.72        19.40 o
   2   3   2         31.22         64.35        22.98 o
   3   3   2        817.63        786.68        49.99 o
   4   3   2          1.21         13.83        21.71 o
   5   3   2         69.37         99.45        24.22 o
   6   3   2         27.50          8.14        22.38 o
   7   3   2        341.63        358.66        39.40 o
   8   3   2        190.93        174.07        35.89 o
   9   3   2        581.24        494.80        58.90 o
  10   3   2        112.34        113.50        39.89 o
  11   3   2        204.14        150.85        41.63 o
  12   3   2        270.33        316.40        56.83 o
  13   3   2        239.43        240.59        49.15 o
  14   3   2        108.67        105.79        40.64 o
  15   3   2        658.25        792.66        86.89 o
  16   3   2        141.12        226.68        54.88 o
  17   3   2         38.28        939.29       758.83 o
  18   3   2         87.89         82.68        40.20 o
  19   3   2        305.32        398.21        68.00 o
  20   3   2        139.82        152.12        45.74 o
  21   3   2         96.10        175.16        47.16 o
  22   3   2         35.99         68.48        37.60 o
  23   3   2        192.97        185.71        46.38 o
  24   3   2         46.49         41.57        40.30 o
  25   3   2        167.96        183.36        62.50 o
  26   3   2         51.88         32.07        37.51 o
  27   3   2         34.13         28.00        39.29 o
  28   3   2         15.11          5.56        49.18 o
   0   4   2        661.47        727.75       112.57 o
   1   4   2        337.39        383.06        58.51 o
   2   4   2          6.14         20.78        30.32 o
   3   4   2        237.37        257.77        43.53 o
   4   4   2         18.77         -1.28        35.00 o
   5   4   2        321.08        415.74        64.15 o
   6   4   2        309.82        380.55        70.77 o
   7   4   2         88.28         46.73        36.20 o
   8   4   2         91.27        142.97        44.34 o
   9   4   2        143.44        215.75        53.89 o
  10   4   2         63.94         72.81        44.34 o
  11   4   2        267.66        269.02        60.63 o
  12   4   2        308.24        297.43        69.38 o
  13   4   2        268.39        313.53        64.33 o
  14   4   2        127.43        127.86        51.44 o
  15   4   2        255.68        332.96        81.78 o
  16   4   2        502.50        540.15        75.35 o
  17   4   2        599.32        665.47       100.53 o
  18   4   2         53.40         86.52        44.34 o
  19   4   2         19.30         54.26        40.19 o
  20   4   2         58.82         43.14        46.19 o
  21   4   2         33.86        103.26        47.73 o
  22   4   2        124.25        160.49        55.15 o
  23   4   2          3.53         36.63        50.26 o
  24   4   2          9.94         92.54       190.76 o
   0   5   2         26.18         32.36        59.24 o
   1   5   2        195.48        254.14        62.24 o
   2   5   2         15.74         26.89        50.48 o
   3   5   2        127.67        190.11        58.75 o
   4   5   2         51.92        118.54        66.20 o
   5   5   2         45.95         62.60        72.53 o
   6   5   2        128.32        131.94        64.25 o
   7   5   2         84.21        143.74        66.05 o
   8   5   2         71.18        102.53        71.19 o
   9   5   2        248.13        214.05        77.35 o
  10   5   2         29.19         26.76        67.10 o
  11   5   2         14.18        -13.25        61.96 o
  12   5   2          3.11         -3.83        63.89 o
  13   5   2         27.03         47.39        66.88 o
  14   5   2         15.18        108.21        90.62 o
  15   5   2         52.55        118.03        97.75 o
  16   5   2         30.49         45.46       104.71 o
  17   5   2         20.21         88.48       117.70 o
  18   5   2         36.44        142.05       103.09 o
   2   0   3        361.17        368.77        29.65 o
   4   0   3       1410.34       1313.48        55.36 o
   6   0   3       7241.84       5980.93      2428.69 o
   8   0   3       1181.53       1138.51        64.98 o
  10   0   3       2097.99       2126.89        93.55 o
  12   0   3       1954.30       1748.18       137.18 o
  14   0   3       2187.70       2078.71        95.99 o
  16   0   3        111.98        166.96        38.09 o
  18   0   3        464.52        409.50        70.26 o
  20   0   3        173.54        181.86        61.86 o
  22   0   3        657.64        698.25        98.13 o
  24   0   3        202.69        180.35        70.42 o
  26   0   3        132.67        148.95        69.45 o
  28   0   3        478.25        607.06       116.15 o
  30   0   3          8.69         24.84        72.34 o
  32   0   3         65.24         47.23        77.99 o
   1   1   3       1275.92       1378.93        81.76 o
   2   1   3       5417.34       5380.81       117.46 o
   3   1   3       4067.79       4196.07       123.17 o
   4   1   3        901.23        939.49        33.08 o
   5   1   3        687.69        744.71        30.24 o
   6   1   3       5702.63       6210.46       226.31 o
   7   1   3       5243.75       5332.53       135.22 o
   8   1   3        547.28        473.51        33.49 o
   9   1   3       2144.44       1911.08        92.07 o
  10   1   3       1328.85       1264.74        55.93 o
  11   1   3        220.20        206.87        24.68 o
  12   1   3       1318.52       1309.67        61.11 o
  13   1   3       1105.98       1046.65        57.16 o
  14   1   3        561.93        567.05        47.69 o
  15   1   3        901.12        875.86        60.04 o
  16   1   3         39.18         47.47        25.24 o
  17   1   3        686.78        739.83        58.67 o
  18   1   3        259.61        237.99        37.71 o
  19   1   3        983.99        980.69        69.38 o
  20   1   3        590.07        622.73        57.77 o
  21   1   3        859.87        823.21        68.44 o
  22   1   3        303.82        295.04        43.70 o
  23   1   3       1033.78       1030.87        89.54 o
  24   1   3        100.49         68.70        39.14 o
  25   1   3        260.71        193.47        49.26 o
  26   1   3        338.13        277.45        72.43 o
  27   1   3        205.41        254.22        75.97 o
  28   1   3        547.53        539.85        97.64 o
  29   1   3         86.70         92.66        63.96 o
  30   1   3         76.54         57.40        70.95 o
  31   1   3        283.39        271.84        83.49 o
  32   1   3         19.43         32.88        69.72 o
  33   1   3         43.67         49.52       104.71 o
   1   2   3        107.45        112.03        18.51 o
   2   2   3       2300.23       2260.94        62.72 o
   3   2   3         91.76        122.63        17.08 o
   4   2   3         11.56         26.14        16.12 o
   5   2   3       1622.47       1232.66       196.50 o
   6   2   3        879.68        816.89        48.69 o
   7   2   3        260.65        303.28        32.16 o
   8   2   3       2032.12       1802.99       192.24 o
   9   2   3        535.90        496.51        71.80 o
  10   2   3        684.35        688.87        48.67 o
  11   2   3        201.23        177.52        31.47 o
  12   2   3          0.52        -12.04        17.44 o
  13   2   3        460.16        456.32        46.01 o
  14   2   3        463.56        426.09        46.80 o
  15   2   3         18.81         43.38        24.38 o
  16   2   3        795.84        806.73        64.65 o
  17   2   3        468.57        412.47        49.33 o
  18   2   3        478.61        513.18        64.15 o
  19   2   3        328.77        300.11        50.12 o
  20   2   3         82.60         72.86        34.45 o
  21   2   3        837.08        922.07        93.48 o
  22   2   3        303.04        283.83        57.45 o
  23   2   3        273.43        554.11       144.26 o
  24   2   3        836.13        967.49        98.73 o
  25   2   3        147.06        137.73        45.42 o
  26   2   3         35.45         67.56        51.59 o
  27   2   3        104.87         72.55        59.20 o
  28   2   3         54.40        116.90        64.36 o
  29   2   3         57.85         32.94        53.36 o
  30   2   3        282.01        474.49       110.67 o
  31   2   3         32.43         96.60       137.18 o
   1   3   3        349.92        297.49        33.30 o
   2   3   3         47.87         83.84        22.80 o
   3   3   3        193.50        155.80        26.67 o
   4   3   3          5.57         19.22        21.06 o
   5   3   3       1142.37       1085.35        61.87 o
   6   3   3        325.24        269.22        39.51 o
   7   3   3         89.23         87.35        28.55 o
   8   3   3         92.46        104.26        28.06 o
   9   3   3         76.60         45.38        23.26 o
  10   3   3         27.31         38.84        25.75 o
  11   3   3        804.48        870.79        74.79 o
  12   3   3         31.75         26.69        32.85 o
  13   3   3        178.28        199.46        48.82 o
  14   3   3         48.80         41.00        38.30 o
  15   3   3         90.89        104.46        39.48 o
  16   3   3         14.06         48.50        38.54 o
  17   3   3         19.31          2.70        41.02 o
  18   3   3        119.70         97.53        42.30 o
  19   3   3         63.80         59.80        37.98 o
  20   3   3         20.40         30.87        37.71 o
  21   3   3        381.87        448.40        70.01 o
  22   3   3         83.95         59.29        38.63 o
  23   3   3         87.56        108.89        49.44 o
  24   3   3         21.10          5.91        36.47 o
  25   3   3         64.58         64.53        39.01 o
  26   3   3        107.11         45.98        41.13 o
  27   3   3         86.70        128.30        52.00 o
  28   3   3         20.33         -3.03        77.10 o
   1   4   3         50.11         50.78        33.69 o
   2   4   3        579.34        574.79        71.30 o
   3   4   3        352.83        254.58        66.25 o
   4   4   3        189.42        116.24        47.69 o
   5   4   3        305.46        206.38        47.68 o
   6   4   3         24.31         34.15        34.79 o
   7   4   3        258.27        211.49        55.76 o
   8   4   3        918.96        982.36        92.28 o
   9   4   3        477.04        532.85        71.27 o
  10   4   3         65.19         28.38        38.19 o
  11   4   3         15.43         41.63        39.49 o
  12   4   3        124.72        230.95        60.48 o
  13   4   3        237.45        209.51        56.56 o
  14   4   3        224.85        269.92        63.27 o
  15   4   3          0.18         22.35        37.82 o
  16   4   3         36.81         28.95        34.21 o
  17   4   3         41.80         49.26        39.66 o
  18   4   3        140.05        229.48        57.69 o
  19   4   3         44.07         91.25        44.87 o
  20   4   3         98.26        112.86        50.35 o
  21   4   3          3.85        -10.64        41.08 o
  22   4   3         77.04         97.44        51.99 o
  23   4   3        306.18        346.12        81.11 o
  24   4   3        230.10        172.90       190.76 o
   1   5   3         28.96         54.34        45.52 o
   2   5   3         63.18         12.50        52.91 o
   3   5   3         25.26         65.24        58.79 o
   4   5   3         39.75         81.14        82.11 o
   5   5   3        195.08        323.04       131.09 o
   6   5   3          1.53          6.43        65.77 o
   7   5   3        128.29        177.95        89.54 o
   8   5   3         18.97         24.50        78.38 o
   9   5   3        161.25        179.35        93.17 o
  10   5   3        103.27        150.77        93.27 o
  11   5   3         22.98         52.66        82.61 o
  12   5   3         44.49        125.14        92.06 o
  13   5   3         51.96         87.91        78.98 o
  14   5   3         26.73         48.70       125.01 o
   0   0   4       6014.99       6427.61       362.84 o
   2   0   4      10291.51      10802.59       340.36 o
   4   0   4       3689.18       3774.69       121.27 o
   6   0   4       1087.99       1102.85        60.77 o
   8   0   4        718.58        599.23       256.72 o
  10   0   4        384.35        293.69        36.70 o
  12   0   4        201.82        213.98        37.97 o
  14   0   4       2375.16       2393.01       152.11 o
  16   0   4       1911.01       1851.65       138.03 o
  18   0   4        708.02        624.83        85.23 o
  20   0   4        559.27        512.52        79.95 o
  22   0   4       3949.38       3518.21       208.53 o
  24   0   4        102.49        125.01        89.29 o
  26   0   4        321.49        386.01        93.03 o
  28   0   4        159.82        161.66        72.21 o
  30   0   4         47.91         73.39        70.26 o
  32   0   4        452.21        456.79       114.84 o
   0   1   4        185.93        192.23        42.21 o
   1   1   4       2404.68       2291.08        53.50 o
   2   1   4        917.16        942.16        37.23 o
   3   1   4       2129.46       2291.19        81.50 o
   4   1   4        208.76        220.00        20.39 o
   5   1   4        576.79        632.92        32.72 o
   6   1   4        667.39        775.76        36.48 o
   7   1   4       2245.70       2229.97        61.11 o
   8   1   4       1221.87       1252.25        60.30 o
   9   1   4       2298.41       2399.57        65.28 o
  10   1   4        477.78        522.72        37.99 o
  11   1   4        976.96        900.16       108.26 o
  12   1   4        752.11        706.69        47.11 o
  13   1   4        867.93        846.98        52.26 o
  14   1   4       1152.22       1072.44        60.87 o
  15   1   4        458.30        457.88        41.02 o
  16   1   4        370.81        394.07        43.50 o
  17   1   4        880.28        916.75        64.61 o
  18   1   4        576.53        522.16        50.61 o
  19   1   4        308.22        277.34        40.63 o
  20   1   4        874.91        876.76        68.03 o
  21   1   4        122.48        162.67        33.97 o
  22   1   4        355.73        321.53        53.57 o
  23   1   4        860.80        791.68        79.14 o
  24   1   4        165.97        140.54        44.45 o
  25   1   4        398.72        346.46        58.59 o
  26   1   4          8.71         -3.70        36.36 o
  27   1   4         65.42         66.33        57.92 o
  28   1   4         17.45         46.13        58.36 o
  29   1   4        163.90        182.20        79.69 o
  30   1   4         70.81        153.35        80.22 o
  31   1   4        190.55        269.53        96.55 o
  32   1   4        155.66        334.68       122.17 o
   0   2   4       1210.84       1214.66        90.51 o
   1   2   4       1108.48       1113.34        51.32 o
   2   2   4       2895.83       2691.70       112.41 o
   3   2   4       1227.63       1326.23        51.17 o
   4   2   4       1787.30       1816.77        75.58 o
   5   2   4       1944.52       2108.41        81.81 o
   6   2   4       3072.61       3172.66        96.49 o
   7   2   4        518.81        524.37        41.81 o
   8   2   4       1016.59        943.40        54.14 o
   9   2   4       1545.39       1196.38       235.94 o
  10   2   4        580.37        353.78        89.08 o
  11   2   4         74.24         94.77        24.58 o
  12   2   4        883.06        649.01       100.55 o
  13   2   4        381.09        408.11        41.91 o
  14   2   4        823.84        807.56        58.64 o
  15   2   4         51.50         35.22        23.49 o
  16   2   4       1543.63       1538.28        88.02 o
  17   2   4         88.29        109.54        33.25 o
  18   2   4         68.59        101.55        32.25 o
  19   2   4        134.57        152.65        41.76 o
  20   2   4        141.03        136.90        42.24 o
  21   2   4        268.41        279.89        52.14 o
  22   2   4         38.07         79.27        39.42 o
  23   2   4         17.68         46.37        38.36 o
  24   2   4         29.35         17.86        38.10 o
  25   2   4        132.51        100.70        62.25 o
  26   2   4         79.39         74.30        67.09 o
  27   2   4         23.32          3.34        62.53 o
  28   2   4         40.23         36.60        71.03 o
  29   2   4         39.60         44.12        74.44 o
  30   2   4         10.51         18.05        73.91 o
  31   2   4         95.78        240.27       130.69 o
   0   3   4        176.26        163.37        54.39 o
   1   3   4        291.44        272.04        36.58 o
   2   3   4        125.89        101.44        25.54 o
   3   3   4        327.74        311.88        36.42 o
   4   3   4         42.47         48.68        23.18 o
   5   3   4        515.40        443.10        43.26 o
   6   3   4        109.13        122.79        28.57 o
   7   3   4        570.16        544.49        63.71 o
   8   3   4         40.73         38.79        22.60 o
   9   3   4        134.51        135.33        29.68 o
  10   3   4        172.66        128.71        29.74 o
  11   3   4         64.28         62.90        29.73 o
  12   3   4        108.27         63.31        31.56 o
  13   3   4        320.34        327.34        51.71 o
  14   3   4        184.44        155.35        45.06 o
  15   3   4        413.98        457.28        63.90 o
  16   3   4        162.11        170.00        46.40 o
  17   3   4        714.73        762.12       131.34 o
  18   3   4         53.85         61.17        38.33 o
  19   3   4         77.04        108.95        37.05 o
  20   3   4         24.61         59.05        31.64 o
  21   3   4        291.13        304.51        56.02 o
  22   3   4         20.89         34.04        34.53 o
  23   3   4        123.76        137.11        40.04 o
  24   3   4          9.49          1.69        35.04 o
  25   3   4         34.61         34.31        37.16 o
  26   3   4         93.10        143.87        45.09 o
  27   3   4        121.28        107.68        73.54 o
  28   3   4         75.09        -72.24       142.05 o
   0   4   4       1311.46       1222.52       109.90 o
   1   4   4         32.36         37.29        32.79 o
   2   4   4         60.07         47.70        35.66 o
   3   4   4        204.88        227.68        58.56 o
   4   4   4        220.00        245.21        58.76 o
   5   4   4        100.50        153.43        60.84 o
   6   4   4        366.04        308.22        66.50 o
   7   4   4        159.19        174.65        57.50 o
   8   4   4         96.16        144.68        53.52 o
   9   4   4         30.33         18.15        33.21 o
  10   4   4        257.14        303.71        56.21 o
  11   4   4         35.38         65.52        58.30 o
  12   4   4        200.76        209.63        59.49 o
  13   4   4        208.27        193.04        52.37 o
  14   4   4         60.31         35.55        42.13 o
  15   4   4         92.62        104.62        44.08 o
  16   4   4        125.19        138.58        44.57 o
  17   4   4        110.55        101.34        43.84 o
  18   4   4         40.99         41.04        36.07 o
  19   4   4         76.74         74.23        65.90 o
  20   4   4         10.79         17.42        39.75 o
  21   4   4        169.09        167.45        57.12 o
  22   4   4         52.98         57.37        52.12 o
   0   5   4         67.14         73.06        94.97 o
   1   5   4         61.88         92.76        74.77 o
   2   5   4        103.00         67.17        63.81 o
   3   5   4         68.37         72.99        65.81 o
   4   5   4         23.31         36.14        56.89 o
   5   5   4         52.08         29.54        74.55 o
   6   5   4        164.07        188.70        83.94 o
   7   5   4        223.20        189.06        98.06 o
   8   5   4         20.28         42.33        72.17 o
   9   5   4         39.45          4.25        71.97 o
  10   5   4         16.37         43.10        88.25 o
  11   5   4        112.25        132.31        95.28 o
  12   5   4          1.03        -26.60        73.62 o
   2   0   5       1389.70       1467.03        71.44 o
   4   0   5       2285.48       2673.16       129.75 o
   6   0   5       3024.34       2993.01       105.61 o
   8   0   5       8627.75       8590.13       191.06 o
  10   0   5       2112.35       1656.00       660.06 o
  12   0   5        208.84        210.33        39.49 o
  14   0   5       2505.16       2538.70       126.01 o
  16   0   5        154.20        157.06        49.52 o
  18   0   5       2691.88       2734.44       183.38 o
  20   0   5        569.94        545.21        86.65 o
  22   0   5        235.92        207.52        61.24 o
  24   0   5       2629.24       2594.41       200.85 o
  26   0   5         27.76         19.48        54.53 o
  28   0   5        372.64        280.96        91.16 o
  30   0   5        482.64        497.33       121.89 o
  32   0   5         14.57         83.61        81.15 o
   1   1   5        355.84        383.69        32.91 o
   2   1   5        105.65        126.29        18.00 o
   3   1   5        349.86        444.98        29.54 o
   4   1   5       1311.58       1389.65        66.86 o
   5   1   5        723.69        673.74        35.55 o
   6   1   5       2205.77       2276.68        65.54 o
   7   1   5        676.34        735.62        41.13 o
   8   1   5        295.58        241.25        24.88 o
   9   1   5        728.60        745.62        41.28 o
  10   1   5       1187.77       1148.07        53.25 o
  11   1   5       1138.54       1064.69        51.79 o
  12   1   5        349.73        351.77        33.46 o
  13   1   5        168.10        174.14        31.94 o
  14   1   5        281.04        270.40        37.65 o
  15   1   5        235.21        232.96        36.03 o
  16   1   5        488.27        507.38        50.41 o
  17   1   5       1426.39       1385.68        82.29 o
  18   1   5        864.76        800.92        72.93 o
  19   1   5        270.57        251.96        44.13 o
  20   1   5        175.86        161.44        41.50 o
  21   1   5        300.76        321.54        52.01 o
  22   1   5        361.08        346.50        58.71 o
  23   1   5        208.30        222.67        50.30 o
  24   1   5        116.80        134.82        54.39 o
  25   1   5         23.85         76.86        47.40 o
  26   1   5        189.27        188.89        51.01 o
  27   1   5        250.34        332.96        69.02 o
  28   1   5        107.04         67.34        66.10 o
  29   1   5         17.54         99.52        78.85 o
  30   1   5        109.14        161.14        90.05 o
  31   1   5        198.39        290.71        99.96 o
  32   1   5         12.99         45.46       109.58 o
   1   2   5          4.82          8.36        17.80 o
   2   2   5       3223.76       3276.97        94.93 o
   3   2   5        302.97        221.52        29.59 o
   4   2   5        300.18        316.03        28.52 o
   5   2   5       2134.20       2000.71        81.82 o
   6   2   5        811.84        759.51        53.63 o
   7   2   5         60.49         42.17        22.01 o
   8   2   5        426.62        388.73        38.76 o
   9   2   5        974.54        856.69        55.26 o
  10   2   5        239.17        206.49        31.29 o
  11   2   5        139.48        116.34        26.66 o
  12   2   5       1025.56       1030.98        64.85 o
  13   2   5        361.10        339.68        39.26 o
  14   2   5          5.08         15.33        22.65 o
  15   2   5         60.54         33.88        23.66 o
  16   2   5         58.55         59.57        24.41 o
  17   2   5        115.04         93.85        29.17 o
  18   2   5        255.01        161.53        57.71 o
  19   2   5         50.02         44.65        28.89 o
  20   2   5        551.90        565.38        60.07 o
  21   2   5        505.15        578.79        73.76 o
  22   2   5        264.55        270.91        54.63 o
  23   2   5        131.61        155.27        46.94 o
  24   2   5        108.64         97.27        45.14 o
  25   2   5         90.31        122.32        75.54 o
  26   2   5        187.44        269.84        85.66 o
  27   2   5         23.35        -19.00        64.74 o
  28   2   5        299.82        312.74        99.27 o
  29   2   5         45.46         31.37        78.35 o
  30   2   5         48.19         31.66       140.43 o
   1   3   5       1520.95       1568.41       116.62 o
   2   3   5        194.48        189.49        37.56 o
   3   3   5        403.07        418.10        62.35 o
   4   3   5        159.69        139.70        32.57 o
   5   3   5         70.96         82.69        29.61 o
   6   3   5          0.60          2.27        22.79 o
   7   3   5       1265.00       1037.49       123.94 o
   8   3   5        294.22        211.48        59.86 o
   9   3   5        441.47        432.49        50.72 o
  10   3   5          7.32         -5.88        23.56 o
  11   3   5        235.45        190.36        34.77 o
  12   3   5        266.31        299.33        42.24 o
  13   3   5        569.43        513.84        61.60 o
  14   3   5         34.71          6.07        32.14 o
  15   3   5        174.97        192.28        44.08 o
  16   3   5        107.08         63.64        41.26 o
  17   3   5         55.09        141.03        56.86 o
  18   3   5         73.23         62.04        36.40 o
  19   3   5         24.01          7.19        32.97 o
  20   3   5         13.88         57.97        45.62 o
  21   3   5         10.70         -6.03        34.49 o
  22   3   5         44.49         58.47        40.95 o
  23   3   5        422.66        502.88        75.51 o
  24   3   5        158.93        211.57        58.90 o
  25   3   5        288.27        309.48        67.78 o
  26   3   5          8.14         85.91        50.40 o
  27   3   5          7.14        -17.05        62.50 o
   1   4   5         86.23        128.57        47.07 o
   2   4   5        125.04        123.74        47.64 o
   3   4   5        318.28        234.45        55.45 o
   4   4   5         73.67         74.87        46.09 o
   5   4   5        299.07        339.85        71.40 o
   6   4   5        107.56         95.55        51.93 o
   7   4   5        344.19        385.45        75.89 o
   8   4   5        238.00        303.98        68.94 o
   9   4   5         48.14         39.08        49.97 o
  10   4   5        122.86         73.62        51.27 o
  11   4   5        152.03        161.17        51.46 o
  12   4   5         83.07         73.70        42.52 o
  13   4   5         65.54         76.37        45.90 o
  14   4   5         58.02         45.25        51.23 o
  15   4   5         15.72         52.31        36.86 o
  16   4   5         32.20         46.08        39.90 o
  17   4   5          4.56         24.38        39.15 o
  18   4   5        118.85        112.77        51.48 o
  19   4   5         56.11        111.03        48.27 o
  20   4   5         31.07          0.73        37.34 o
  21   4   5         58.63        117.57        53.83 o
  22   4   5         10.79         70.62        84.42 o
   1   5   5         70.77        113.78        77.20 o
   2   5   5         70.21         68.21        78.06 o
   3   5   5         25.44         46.18        64.31 o
   4   5   5          0.95         41.28        67.64 o
   5   5   5        232.67        170.46       137.18 o
   6   5   5         48.14         49.01        63.35 o
   7   5   5        104.26         40.27        67.88 o
   8   5   5         85.21        154.84        95.26 o
   9   5   5         24.61        117.08        97.83 o
  10   5   5         60.78        130.07       102.86 o
  11   5   5        263.44        347.42       150.98 o
   0   0   6       2852.54       2895.32       139.21 o
   2   0   6       3055.48       3149.13       130.97 o
   4   0   6       3508.09       3825.33       160.61 o
   6   0   6       1702.54       1782.23        88.24 o
   8   0   6         44.35         66.18        26.80 o
  10   0   6       2143.40       2193.82       107.12 o
  12   0   6        686.64        465.00       233.83 o
  14   0   6       1827.54       1927.42       125.79 o
  16   0   6       5204.45       4991.64       189.75 o
  18   0   6        567.91        499.47        86.10 o
  20   0   6        481.45        486.92       104.71 o
  22   0   6       1345.04       1297.94       144.04 o
  24   0   6        212.63        263.95        76.21 o
  26   0   6       1058.38       1194.33       157.75 o
  28   0   6        215.38        259.34        93.37 o
  30   0   6         48.19         37.33        83.26 o
  32   0   6        756.94        629.90       182.64 o
   0   1   6       1942.72       2382.19       189.95 o
   1   1   6        152.36        123.24        23.74 o
   2   1   6        372.71        300.67        57.84 o
   3   1   6       2250.83       2095.88       195.61 o
   4   1   6       2214.76       2371.00        75.56 o
   5   1   6         14.18         26.40        18.65 o
   6   1   6        323.74        357.01        30.96 o
   7   1   6        192.62        204.07        25.51 o
   8   1   6        172.19        224.24        28.37 o
   9   1   6        609.61        628.60        40.69 o
  10   1   6        769.44        799.94        47.48 o
  11   1   6          8.47         21.68        19.23 o
  12   1   6        520.13        530.43        41.70 o
  13   1   6        817.92        776.30        58.78 o
  14   1   6        475.26        494.80        49.84 o
  15   1   6        480.30        440.30        49.16 o
  16   1   6        936.86        744.80       146.95 o
  17   1   6        216.90        181.11        35.49 o
  18   1   6       1332.58       1315.43        83.45 o
  19   1   6          0.94         18.47        26.85 o
  20   1   6        387.95        358.72        50.63 o
  21   1   6        170.40        124.12        38.19 o
  22   1   6        153.24        141.02        41.02 o
  23   1   6        231.53        302.81        58.88 o
  24   1   6          9.33         15.38        35.08 o
  25   1   6        248.30        263.69        60.72 o
  26   1   6        193.12        180.97        51.89 o
  27   1   6          2.56          6.24        44.81 o
  28   1   6        127.57        144.62        61.00 o
  29   1   6         98.42         80.67        70.72 o
  30   1   6          5.79         50.26        68.90 o
  31   1   6         20.30         45.42        74.61 o
   0   2   6        989.91       1098.95        95.33 o
   1   2   6        833.20        920.55        57.48 o
   2   2   6        580.90        618.01        47.72 o
   3   2   6       1076.34       1126.48        81.68 o
   4   2   6         51.10         49.15        19.40 o
   5   2   6        283.87        323.89        59.17 o
   6   2   6        186.30        235.46        40.99 o
   7   2   6         40.44         57.84        23.35 o
   8   2   6        206.59        208.56        35.94 o
   9   2   6        115.69        131.57        29.70 o
  10   2   6        302.05        298.19        41.21 o
  11   2   6        228.62        223.75        36.94 o
  12   2   6        470.24        423.97        48.30 o
  13   2   6        285.84        288.16        41.68 o
  14   2   6         11.82         18.24        24.77 o
  15   2   6         11.56         29.91        26.64 o
  16   2   6        577.11        590.61        57.65 o
  17   2   6        412.85        416.31        52.64 o
  18   2   6         78.30         46.98        28.63 o
  19   2   6         19.41         32.16        26.14 o
  20   2   6        271.60        284.17        46.51 o
  21   2   6        314.89        274.58        53.55 o
  22   2   6        458.77        488.38        84.76 o
  23   2   6         16.17        -13.01        42.06 o
  24   2   6         38.02         27.53        54.00 o
  25   2   6         12.44         78.10        65.53 o
  26   2   6        182.14        192.58        79.30 o
  27   2   6         82.72         94.70        80.39 o
  28   2   6         36.64         36.49        77.01 o
  29   2   6        190.75        290.60       160.72 o
  30   2   6         25.92         27.60        91.73 o
   0   3   6        814.37        793.34       116.58 o
   1   3   6        551.94        580.37        76.77 o
   2   3   6        721.57        664.88        94.91 o
   3   3   6        764.97        754.29        86.26 o
   4   3   6        459.53        471.40        57.64 o
   5   3   6        682.80        624.13        64.13 o
   6   3   6        252.96        221.56        42.11 o
   7   3   6       1503.59       1399.13        97.23 o
   8   3   6         80.22         60.86        29.87 o
   9   3   6        442.00        459.15        58.31 o
  10   3   6        354.84        320.40        47.12 o
  11   3   6         37.41         53.49        31.63 o
  12   3   6        169.78         96.38        32.66 o
  13   3   6        353.50        304.86        49.19 o
  14   3   6        213.93        197.34        50.97 o
  15   3   6        714.66        698.67        80.99 o
  16   3   6         87.57        109.08        40.79 o
  17   3   6        361.47        343.86        55.96 o
  18   3   6          4.92        -28.17        33.10 o
  19   3   6        262.19        216.68        55.04 o
  20   3   6         92.58         55.60        38.49 o
  21   3   6        109.77         90.09        46.55 o
  22   3   6         21.38         -6.70        35.97 o
  23   3   6        134.52        160.61        52.49 o
  24   3   6         11.16        -35.03        40.95 o
  25   3   6         18.45         51.03        45.66 o
  26   3   6         29.58         17.05        61.69 o
   0   4   6          6.46         66.92        69.79 o
   1   4   6         17.63         24.82        40.65 o
   2   4   6        200.14        183.57        53.18 o
   3   4   6        180.53        156.69        53.39 o
   4   4   6         37.77         34.06        43.23 o
   5   4   6         44.84         43.73        51.71 o
   6   4   6        108.52         92.09        76.50 o
   7   4   6          3.86          5.75        73.61 o
   8   4   6         82.37         74.33        74.51 o
   9   4   6         41.31        -38.40        79.69 o
  10   4   6        112.68        140.23        58.07 o
  11   4   6         40.97         40.25        59.09 o
  12   4   6         55.67         51.14        67.34 o
  13   4   6        149.63        127.81        43.31 o
  14   4   6         39.17         52.04       107.06 o
  15   4   6        133.88        134.51        54.03 o
  16   4   6          1.90         25.27        39.25 o
  17   4   6         64.18         74.00        46.56 o
  18   4   6          1.15          1.42        41.28 o
  19   4   6        141.89        266.93        72.35 o
  20   4   6        101.59        128.05       108.37 o
  21   4   6        127.31         68.19        90.10 o
   0   5   6         96.93        205.37       121.76 o
   1   5   6         30.26        -12.60        80.78 o
   2   5   6         24.33         29.06        87.29 o
   3   5   6        101.33        123.96        91.40 o
   4   5   6          2.67        -92.10        62.85 o
   5   5   6         19.71         52.77        62.15 o
   6   5   6         61.65         63.51        87.99 o
   7   5   6        108.02        161.57       101.58 o
   8   5   6          7.76          4.87       127.44 o
   9   5   6         57.78         64.94       138.81 o
   2   0   7       2405.85       2524.91       103.82 o
   4   0   7       2666.58       2642.37       108.52 o
   6   0   7        520.40        650.66        58.80 o
   8   0   7       3413.29       3275.84       132.32 o
  10   0   7       2870.30       2712.21       122.70 o
  12   0   7       2042.28       2041.44       136.78 o
  14   0   7        654.54        432.86       214.24 o
  16   0   7       1422.58       1404.73       103.55 o
  18   0   7       1592.77       1483.29       114.12 o
  20   0   7        337.98        366.09        80.55 o
  22   0   7        218.17        181.60        65.70 o
  24   0   7        632.53        655.12       115.30 o
  26   0   7        186.56        219.46        89.19 o
  28   0   7        481.69        591.61       127.58 o
  30   0   7        131.19        171.79        97.23 o
   1   1   7       1142.63       1121.96        62.53 o
   2   1   7        264.40        318.36        35.72 o
   3   1   7          2.42         13.47        19.61 o
   4   1   7        244.05        255.90        32.41 o
   5   1   7        200.03        178.55        28.32 o
   6   1   7        741.63        659.12       102.98 o
   7   1   7        586.70        525.89        39.17 o
   8   1   7       1563.81       1562.12        66.98 o
   9   1   7        395.51        447.00        37.99 o
  10   1   7        369.03        371.02        36.05 o
  11   1   7         95.86         97.50        23.05 o
  12   1   7        492.52        474.76        49.03 o
  13   1   7         17.16         34.64        22.99 o
  14   1   7        259.08        318.28        41.68 o
  15   1   7        673.26        609.61        55.73 o
  16   1   7         73.58         77.24        30.18 o
  17   1   7        447.33        479.60        51.69 o
  18   1   7        715.06        410.05       142.58 o
  19   1   7        170.67        169.08        38.26 o
  20   1   7        449.74        537.67        76.16 o
  21   1   7        289.44        295.25        54.27 o
  22   1   7         95.29         63.74        37.98 o
  23   1   7        149.30        136.32        50.32 o
  24   1   7        154.73        187.67        52.91 o
  25   1   7        190.70        237.03        57.99 o
  26   1   7        338.08        323.46        68.21 o
  27   1   7        150.96        182.70        58.24 o
  28   1   7         88.21        115.96        61.16 o
  29   1   7        108.43        166.31        65.83 o
  30   1   7        116.07        118.81        91.75 o
  31   1   7        105.65        208.62       111.21 o
   1   2   7         60.59         81.03        23.27 o
   2   2   7        934.91       1126.19        66.77 o
   3   2   7        448.73        495.89        46.56 o
   4   2   7         37.00         54.01        27.49 o
   5   2   7        382.76        386.51        49.65 o
   6   2   7        171.17        133.43        33.67 o
   7   2   7        109.53        104.56        31.59 o
   8   2   7       1426.12       1371.59        90.83 o
   9   2   7        233.13        278.26        43.39 o
  10   2   7          7.29         13.00        23.80 o
  11   2   7        422.18        399.08        52.42 o
  12   2   7         97.17         88.39        34.93 o
  13   2   7        115.89        106.14        36.07 o
  14   2   7        828.28        698.16        70.56 o
  15   2   7        256.52        265.53        48.76 o
  16   2   7         18.63         36.62        30.11 o
  17   2   7         39.59         21.97        31.24 o
  18   2   7         50.57         95.72        40.13 o
  19   2   7         64.78         94.65        40.31 o
  20   2   7        158.23        169.00        46.19 o
  21   2   7        184.96        210.42        54.99 o
  22   2   7         16.37        -14.90        36.73 o
  23   2   7         89.24        180.09        72.03 o
  24   2   7        298.71        381.32        99.63 o
  25   2   7         55.30         90.54        63.82 o
  26   2   7         48.79         62.64        72.66 o
  27   2   7         79.54         51.51        91.63 o
  28   2   7         44.54          9.74       107.96 o
   1   3   7       1477.86       1467.53       109.86 o
   2   3   7        356.35        338.41        66.80 o
   3   3   7        326.78        396.40        71.06 o
   4   3   7         91.71         75.82        41.68 o
   5   3   7        659.42        665.06        67.83 o
   6   3   7        171.90        189.05        41.93 o
   7   3   7        743.27        744.34        72.15 o
   8   3   7        106.76         95.81        36.25 o
   9   3   7        605.05        658.06        71.33 o
  10   3   7        157.07        130.79        40.92 o
  11   3   7        790.76        892.31        85.00 o
  12   3   7         83.93         65.69        37.49 o
  13   3   7        147.35        182.10        48.34 o
  14   3   7        139.88        123.10        43.37 o
  15   3   7         68.96         67.90        45.40 o
  16   3   7          4.75        -17.21        35.00 o
  17   3   7        104.52         88.81        45.60 o
  18   3   7         39.69         75.94        45.18 o
  19   3   7        124.81        119.58        61.21 o
  20   3   7         96.26        146.27        68.99 o
  21   3   7        278.89        272.94       107.55 o
  22   3   7         22.40         25.52        63.48 o
  23   3   7         74.14        166.95        81.32 o
  24   3   7          6.56         57.36        96.60 o
   1   4   7         94.81        137.89        57.86 o
   2   4   7        202.67        234.17        69.33 o
   3   4   7         67.55         30.44        49.96 o
   4   4   7        102.00        102.46        63.35 o
   5   4   7         69.74         73.19        51.57 o
   6   4   7         29.36        119.42        57.61 o
   7   4   7        137.65        195.14        92.79 o
   8   4   7        165.52        177.76        88.51 o
   9   4   7        157.36        165.36        96.69 o
  10   4   7        152.43        120.57        88.63 o
  11   4   7         86.95         85.35        97.91 o
  12   4   7         19.37         39.48        86.63 o
  13   4   7         50.48         39.12        96.09 o
  14   4   7         83.81         60.85        49.92 o
  15   4   7        164.72        211.58        67.05 o
  16   4   7         22.70         59.70        56.03 o
  17   4   7         44.20         98.48        62.51 o
  18   4   7        153.24        146.56       126.22 o
  19   4   7          0.72        -59.26        72.24 o
  20   4   7         53.74        118.51        86.86 o
   4   5   7          9.66        133.94       117.70 o
   5   5   7         37.70         43.02       122.57 o
   6   5   7         63.70        140.43       162.35 o
   7   5   7         41.99         63.32       107.15 o
   8   5   7          8.16         94.16       119.32 o
   9   5   7         73.50        195.63       110.40 o
   0   0   8        444.13        435.73        59.21 o
   2   0   8       1741.88       1770.54        77.62 o
   4   0   8       2048.17       2038.65        99.86 o
   6   0   8         92.27        112.12        32.30 o
   8   0   8        448.99        490.79        57.08 o
  10   0   8        494.09        511.26        78.80 o
  12   0   8       1406.34       1431.14       100.91 o
  14   0   8        497.79        437.31        60.81 o
  16   0   8       1539.72        942.37       517.93 o
  18   0   8       1068.67       1105.53       101.65 o
  20   0   8        598.40        617.00        99.30 o
  22   0   8        172.06        202.46        73.14 o
  24   0   8         51.45        107.76       126.22 o
  26   0   8        131.41        134.47        78.00 o
  28   0   8        116.83        218.98       100.44 o
  30   0   8        130.76        125.99        79.42 o
   0   1   8       3060.62       3339.15       153.66 o
   1   1   8       1154.32       1193.10        64.10 o
   2   1   8         43.48         19.99        18.62 o
   3   1   8        607.86        584.35        49.16 o
   4   1   8         42.84         20.93        19.59 o
   5   1   8        464.69        456.04        43.88 o
   6   1   8         53.12         78.61        23.47 o
   7   1   8        780.61        758.41        57.24 o
   8   1   8        183.72        190.99        33.18 o
   9   1   8        274.75        258.20        47.48 o
  10   1   8        452.19        482.45        48.10 o
  11   1   8        449.75        547.79        60.19 o
  12   1   8        127.79         88.57        29.45 o
  13   1   8        378.01        416.68        55.98 o
  14   1   8        153.24        139.54        37.02 o
  15   1   8        515.75        552.97        62.38 o
  16   1   8         16.72         21.97        28.26 o
  17   1   8        581.33        676.18        75.31 o
  18   1   8        662.54        745.20        77.18 o
  19   1   8        692.41        621.93        67.49 o
  20   1   8         91.59        106.52        40.79 o
  21   1   8        127.12        145.26        48.78 o
  22   1   8        119.46         82.28        59.12 o
  23   1   8        552.33        635.70        98.82 o
  24   1   8          3.83         44.77        59.25 o
  25   1   8        116.99        164.17        72.01 o
  26   1   8        110.28        110.73        70.50 o
  27   1   8        167.54        206.46        82.87 o
  28   1   8         82.45         74.22        77.29 o
  29   1   8         87.39         88.78        86.89 o
  30   1   8         54.08        155.04        81.17 o
   0   2   8       2010.15       1988.20       123.98 o
   1   2   8         53.35         60.67        24.14 o
   2   2   8        164.83        177.77        37.83 o
   3   2   8       1421.09       1518.00        99.31 o
   4   2   8         79.78         55.28        30.87 o
   5   2   8         33.26         31.65        26.23 o
   6   2   8       1985.81       1937.57       110.48 o
   7   2   8        310.43        276.72        47.01 o
   8   2   8         35.97         71.13        48.15 o
   9   2   8          0.33          4.74        26.37 o
  10   2   8        654.85        635.23        69.07 o
  11   2   8         59.68        124.56        34.33 o
  12   2   8         60.68         65.37        31.72 o
  13   2   8        322.42        326.51        53.98 o
  14   2   8        286.95        214.62        46.48 o
  15   2   8         48.73         24.82        31.37 o
  16   2   8       1672.70       1794.34       121.92 o
  17   2   8        112.49         82.32        38.65 o
  18   2   8         97.01         68.56        35.43 o
  19   2   8         57.25         36.55        35.52 o
  20   2   8        157.21        151.94        45.58 o
  21   2   8         17.87         37.82        33.77 o
  22   2   8         63.59         88.89        52.45 o
  23   2   8         33.75         44.09        52.99 o
  24   2   8         93.19        155.77        72.32 o
  25   2   8         13.58        102.85        69.78 o
  26   2   8        101.41        112.79        69.23 o
  27   2   8         80.33        132.31       154.23 o
   0   3   8        386.31        476.65        99.08 o
   1   3   8        163.69        122.17        43.65 o
   2   3   8        228.53        187.75        52.86 o
   3   3   8        198.60        253.32        61.74 o
   4   3   8        359.42        380.58        71.67 o
   5   3   8         39.15          7.37        51.29 o
   6   3   8          5.05         17.84        39.83 o
   7   3   8         95.96         89.37        35.33 o
   8   3   8         29.07         26.14        29.68 o
   9   3   8         21.34         40.00        34.53 o
  10   3   8          0.92         24.95        34.61 o
  11   3   8         15.47         28.84        51.43 o
  12   3   8         21.20         14.58        39.23 o
  13   3   8        542.84        739.10        84.10 o
  14   3   8        163.61        162.28        46.25 o
  15   3   8         19.83         47.09        36.20 o
  16   3   8          5.47        -16.26        34.65 o
  17   3   8         21.82         18.32        36.66 o
  18   3   8         48.04         59.68        43.31 o
  19   3   8        674.34        739.55       102.54 o
  20   3   8         71.98         69.11        54.10 o
  21   3   8         47.08        104.61        76.78 o
  22   3   8         25.58         -4.60        64.62 o
  23   3   8          9.35         73.92        65.12 o
   0   4   8        330.44        325.40       106.05 o
   1   4   8        187.67        190.14        68.50 o
   2   4   8        118.80        132.68        61.84 o
   3   4   8         20.31         35.52        56.81 o
   4   4   8        136.02        154.68        69.89 o
   5   4   8        154.77        200.81        72.71 o
   6   4   8         71.21         77.01        61.34 o
   7   4   8         69.84         98.33        68.00 o
   8   4   8         41.81          4.15        75.92 o
   9   4   8         11.84          3.80        84.46 o
  10   4   8        108.41         93.69        99.71 o
  11   4   8        136.56        193.34       105.96 o
  12   4   8        108.38        138.59       113.08 o
  13   4   8          1.92         -9.74       103.41 o
  14   4   8         29.03         37.07       109.36 o
  15   4   8        167.80        215.63       135.48 o
  16   4   8        275.76        385.91        89.70 o
  17   4   8        141.11        292.22       105.53 o
  18   4   8         17.90        131.50        76.30 o
   3   5   8         19.07        -30.85       102.28 o
   4   5   8         60.92         51.14       104.71 o
   5   5   8         34.46        -17.86        87.67 o
   2   0   9        704.41        744.13        92.34 o
   4   0   9        641.77        705.09        92.65 o
   6   0   9        194.05        247.16        56.52 o
   8   0   9        664.82        561.62       101.87 o
  10   0   9        788.31        974.36       112.48 o
  12   0   9        231.27        246.43        63.11 o
  14   0   9         52.13         24.02        35.46 o
  16   0   9        386.65        382.39        76.14 o
  18   0   9       1499.57       1364.16       157.07 o
  20   0   9         56.04         19.75        47.13 o
  22   0   9        173.61        289.51       108.37 o
  24   0   9        120.96        155.85       125.82 o
  26   0   9        358.95        323.88       150.98 o
  28   0   9         32.84        186.70       133.94 o
   1   1   9        763.03        856.82        56.22 o
   2   1   9         84.51        103.49        25.68 o
   3   1   9         93.69         99.81        25.40 o
   4   1   9          7.34         10.08        20.29 o
   5   1   9       1805.35       1965.28        94.04 o
   6   1   9        204.92        263.68        38.15 o
   7   1   9        460.61        513.77        50.55 o
   8   1   9        504.18        523.04        49.97 o
   9   1   9        613.29        637.90        64.51 o
  10   1   9        576.75        638.68        66.73 o
  11   1   9        804.44        565.82       199.99 o
  12   1   9        422.57        263.06        63.48 o
  13   1   9        469.95        495.27        58.16 o
  14   1   9        262.98        294.83        52.19 o
  15   1   9        515.84        539.31        67.23 o
  16   1   9        440.74        500.94        66.25 o
  17   1   9        217.03        226.10        47.04 o
  18   1   9        149.95        206.96        48.22 o
  19   1   9         68.20        102.81        38.49 o
  20   1   9        173.97        174.75        43.06 o
  21   1   9        183.52        203.41        51.98 o
  22   1   9         47.74         90.39        49.54 o
  23   1   9        131.65        148.62        71.73 o
  24   1   9         91.93         69.42        61.65 o
  25   1   9        205.13        262.88        84.33 o
  26   1   9        253.04        263.42        87.03 o
  27   1   9         40.00         43.19        63.90 o
  28   1   9         94.00        152.71        84.28 o
   1   2   9        112.95         72.22        31.19 o
   2   2   9        928.09        865.38        71.61 o
   3   2   9        608.87        670.98        75.57 o
   4   2   9        284.18        279.02        46.77 o
   5   2   9        937.83        967.73        82.47 o
   6   2   9        866.81        939.48        82.60 o
   7   2   9        384.21        414.47        58.88 o
   8   2   9        672.89        621.00        68.81 o
   9   2   9          8.48         17.39        30.00 o
  10   2   9        383.60        373.06        57.01 o
  11   2   9        268.87        313.92        52.75 o
  12   2   9         74.20         69.53        34.88 o
  13   2   9         32.33         21.58        29.83 o
  14   2   9        226.21        221.41        51.06 o
  15   2   9         53.19         71.78        39.05 o
  16   2   9         52.95         80.14        38.24 o
  17   2   9         48.48        104.46        48.46 o
  18   2   9         34.86         13.98        33.36 o
  19   2   9         35.33         53.38        37.83 o
  20   2   9        455.97        515.76        73.08 o
  21   2   9         75.33        125.52        49.08 o
  22   2   9        162.37        244.32        61.36 o
  23   2   9        102.33        117.68        64.17 o
  24   2   9        388.25        479.85        94.45 o
  25   2   9         68.73         42.33        69.69 o
  26   2   9        101.78        131.50       110.40 o
   1   3   9        100.00        101.63        47.21 o
   2   3   9         42.64         36.59        40.98 o
   3   3   9        105.77         62.53        49.70 o
   4   3   9          5.31         11.00        41.92 o
   5   3   9        172.76        177.71        57.57 o
   6   3   9         49.37         43.91        44.51 o
   7   3   9        250.21        237.84        68.64 o
   8   3   9         48.62         75.15        37.19 o
   9   3   9        318.78        399.68        69.03 o
  10   3   9         23.56         16.82        43.84 o
  11   3   9         98.59        195.47        56.00 o
  12   3   9         32.76         70.40        39.14 o
  13   3   9        178.63        228.73        48.99 o
  14   3   9         10.08         14.63        33.04 o
  15   3   9         63.49         73.98        37.97 o
  16   3   9         60.82        118.62        45.10 o
  17   3   9         68.71        167.34        52.37 o
  18   3   9         15.30         36.14        43.96 o
  19   3   9         47.08         34.02        49.34 o
  20   3   9         12.33         -1.34        46.49 o
  21   3   9        103.94        202.90        70.21 o
   1   4   9          9.49        -12.77        56.64 o
   2   4   9         33.32         39.91        60.93 o
   3   4   9        142.83        118.20        63.58 o
   4   4   9         64.72         72.34        62.84 o
   5   4   9         49.65         63.05        61.07 o
   6   4   9         60.72         64.08        75.95 o
   7   4   9        119.26        117.42        72.57 o
   8   4   9        247.03        290.56        94.53 o
   9   4   9        104.93         88.24        98.14 o
  10   4   9         16.66         -8.14       102.18 o
  11   4   9         61.58         73.84       108.02 o
  12   4   9        196.43        217.43       122.53 o
  13   4   9         15.98         49.79       100.64 o
  14   4   9        250.61        328.75       189.13 o
   0   0  10       2693.86       2696.58       260.57 o
   2   0  10        312.49        316.96        67.03 o
   4   0  10        163.48        178.22        54.18 o
   6   0  10        884.78        821.65       144.08 o
   8   0  10        211.68        204.67        54.96 o
  10   0  10        642.13        851.03       104.92 o
  12   0  10         61.30        101.58        46.21 o
  14   0  10         57.07         87.77        42.69 o
  16   0  10        640.96        580.39       160.72 o
  18   0  10          4.43          0.81        77.93 o
  20   0  10        102.51        142.86        90.91 o
  22   0  10        134.77        176.96       119.32 o
  24   0  10         91.80         37.34       132.31 o
  26   0  10        216.72        308.46       152.61 o
   0   1  10        511.43        506.50        80.63 o
   1   1  10        627.24        714.49        68.85 o
   2   1  10        757.79        837.88        72.84 o
   3   1  10        317.47        427.61        62.64 o
   4   1  10       1135.66       1293.07        91.04 o
   5   1  10        277.42        286.88        47.02 o
   6   1  10        179.76        214.95        41.01 o
   7   1  10        953.46       1059.73        75.43 o
   8   1  10        417.33        395.22        55.85 o
   9   1  10       1235.44       1213.64        93.31 o
  10   1  10        394.88        460.46        58.84 o
  11   1  10        165.56        250.46        48.55 o
  12   1  10         70.76         70.29        42.51 o
  13   1  10        301.54        356.16        55.32 o
  14   1  10        419.28        346.61       143.41 o
  15   1  10         74.76         53.74        35.16 o
  16   1  10         89.77        121.02        38.27 o
  17   1  10         19.19         30.07        33.03 o
  18   1  10        615.39        593.78        71.92 o
  19   1  10        501.07        637.64        77.13 o
  20   1  10        315.47        282.68        56.61 o
  21   1  10         39.17         90.46        52.08 o
  22   1  10          3.17         70.75        41.55 o
  23   1  10         46.75         58.21        62.38 o
  24   1  10         14.24          8.01        57.45 o
  25   1  10        162.28        172.68        72.85 o
  26   1  10          1.99         53.57       100.65 o
   0   2  10        585.80        550.10        96.60 o
   1   2  10        311.53        357.94        51.32 o
   2   2  10        109.35        119.27        37.70 o
   3   2  10        145.67        166.77        40.94 o
   4   2  10        157.63        168.06        41.81 o
   5   2  10         20.24         24.61        31.94 o
   6   2  10         86.13         94.67        37.27 o
   7   2  10        100.15        113.81        36.62 o
   8   2  10          2.43          8.05        29.96 o
   9   2  10        300.51        267.40        53.54 o
  10   2  10        116.92        118.46        39.67 o
  11   2  10         38.46         44.77        35.61 o
  12   2  10        133.81        165.07        45.92 o
  13   2  10        148.60        173.37        47.81 o
  14   2  10        199.11        208.93        49.38 o
  15   2  10        232.37        318.80        55.96 o
  16   2  10        156.73        195.35        48.36 o
  17   2  10        127.15        206.64        51.79 o
  18   2  10        243.50        257.12        56.24 o
  19   2  10        279.88        356.56        64.72 o
  20   2  10        716.01        708.93        88.49 o
  21   2  10         74.54         74.08        47.99 o
  22   2  10        107.98        150.36        55.38 o
  23   2  10        122.15        189.50        63.63 o
  24   2  10         72.20         76.06        76.53 o
  25   2  10         15.24         16.61        48.48 o
   0   3  10         67.18         95.38        77.75 o
   1   3  10        482.01        458.40        77.59 o
   2   3  10         18.38          2.61        43.96 o
   3   3  10         46.84         93.84        49.84 o
   4   3  10         10.84         43.73        49.57 o
   5   3  10        200.95        209.26        70.25 o
   6   3  10         50.15         27.80        54.16 o
   7   3  10        148.34        107.13        62.41 o
   8   3  10         30.34         34.83        54.04 o
   9   3  10        119.11         99.45        67.13 o
  10   3  10         55.78         63.54        49.60 o
  11   3  10        158.09        169.66        47.41 o
  12   3  10         23.73         14.08        37.83 o
  13   3  10         69.37         69.25        47.48 o
  14   3  10          9.46         16.26        38.97 o
  15   3  10        246.56        370.53        70.26 o
  16   3  10        126.40        189.12        59.75 o
  17   3  10        187.65        361.33        67.54 o
  18   3  10        101.59        114.21        55.51 o
  19   3  10         61.28         38.09        52.97 o
  20   3  10         16.95          6.32        74.74 o
   0   4  10        255.64        270.03       116.88 o
   1   4  10        338.57        341.74        90.98 o
   2   4  10         35.48         42.49        68.05 o
   3   4  10         86.44        105.52        73.67 o
   4   4  10        249.84        323.92        89.90 o
   5   4  10        133.89        196.59        79.02 o
   6   4  10         43.85         89.32        70.53 o
   7   4  10         46.78          3.53        73.37 o
   8   4  10         33.25         82.66        83.37 o
   9   4  10         52.97         31.08        68.69 o
  10   4  10        211.83        218.11       116.74 o
  11   4  10        140.90        292.22       227.29 o
   2   0  11        315.86        363.88        72.80 o
   4   0  11        332.13        407.05        78.33 o
   6   0  11         79.14         57.37        43.20 o
   8   0  11       1636.35       2011.30       170.18 o
  10   0  11        270.86        247.75        62.75 o
  12   0  11        657.38        836.92       116.24 o
  14   0  11        601.28        551.03        90.92 o
  16   0  11        137.50        117.70       106.34 o
  18   0  11        633.65        505.71       153.42 o
  20   0  11        243.71        134.75       117.70 o
  22   0  11        159.83        152.61       141.24 o
  24   0  11        498.02        572.27       194.00 o
   1   1  11        161.93        244.56        44.59 o
   2   1  11        398.38        408.62        55.40 o
   3   1  11        175.96        237.05        43.21 o
   4   1  11        364.93        422.45        56.00 o
   5   1  11        724.87        779.00        78.51 o
   6   1  11        376.35        439.69        61.51 o
   7   1  11        172.41        158.38        49.15 o
   8   1  11        104.42         81.15        40.87 o
   9   1  11         24.69         22.98        41.16 o
  10   1  11        608.83       1231.96       670.16 o
  11   1  11        227.76        296.04        78.00 o
  12   1  11        370.51        355.91        66.78 o
  13   1  11         32.48         -5.76        34.13 o
  14   1  11         25.90         23.10        34.66 o
  15   1  11        257.82        283.51        61.18 o
  16   1  11          1.98         46.38        41.54 o
  17   1  11         71.04        119.87        41.48 o
  18   1  11         82.85         89.38        45.10 o
  19   1  11         48.53         62.47        44.36 o
  20   1  11        142.21        210.27        56.75 o
  21   1  11        379.35        574.00        93.22 o
  22   1  11        177.16        324.63        94.29 o
  23   1  11         36.89         22.41        59.98 o
  24   1  11        206.61        180.20       140.43 o
   1   2  11         21.34         32.66        38.95 o
   2   2  11        299.26        221.22       110.87 o
   3   2  11        152.69        131.13        45.37 o
   4   2  11        362.59        302.35        92.45 o
   5   2  11         65.57         60.83        35.09 o
   6   2  11        345.24        379.69        59.40 o
   7   2  11        823.19        894.19        88.45 o
   8   2  11        412.50        443.22        61.95 o
   9   2  11         70.56        100.93        38.82 o
  10   2  11        213.03        228.90        49.31 o
  11   2  11        234.99        235.49        48.53 o
  12   2  11        164.90        278.35        50.62 o
  13   2  11         31.06         31.45        35.23 o
  14   2  11        323.68        368.75        60.78 o
  15   2  11         16.19         55.81        36.40 o
  16   2  11         58.49         47.54        36.32 o
  17   2  11         22.28         32.36        42.22 o
  18   2  11         12.62         48.85        38.30 o
  19   2  11         92.20        136.20        52.30 o
  20   2  11         69.35         89.37        52.09 o
  21   2  11         29.56        174.34       186.59 o
  22   2  11         89.81         78.82        61.43 o
  23   2  11         26.18         -6.05        44.81 o
   1   3  11         30.03         62.87        48.10 o
   2   3  11         69.94         92.82        58.01 o
   3   3  11        234.17        286.23        69.66 o
   4   3  11         60.44         13.35        50.40 o
   5   3  11        129.36        115.68        62.43 o
   6   3  11         15.19         46.02        70.97 o
   7   3  11        140.68        125.05        73.50 o
   8   3  11         48.18         41.53        60.63 o
   9   3  11        286.26        270.17        75.72 o
  10   3  11         89.88         44.03        58.44 o
  11   3  11         18.22        -44.06        51.07 o
  12   3  11         30.57         55.28        44.05 o
  13   3  11        150.26        189.61        54.64 o
  14   3  11          4.29        -16.84        39.03 o
  15   3  11        240.24        442.85        77.04 o
  16   3  11          9.08        -19.03        47.06 o
  17   3  11         52.76         49.08        61.91 o
  18   3  11          2.97          8.34        50.69 o
   1   4  11         64.43        104.82        81.74 o
   2   4  11         59.62         63.48        75.78 o
   3   4  11          0.26          4.07        70.91 o
   4   4  11        128.06        100.96        73.98 o
   5   4  11         55.86         59.23        72.49 o
   6   4  11         14.58         -1.16        80.49 o
   7   4  11         81.89        141.09       100.34 o
   8   4  11         37.38         30.97        91.87 o
   9   4  11         39.47         -9.74        89.29 o
  10   4  11         65.33        210.24        98.22 o
   0   0  12       1785.13       2061.80       253.26 o
   2   0  12       1551.94       1632.99       165.59 o
   4   0  12       1339.47       1373.28       150.10 o
   6   0  12        375.00        429.09        82.90 o
   8   0  12        229.35        274.45        69.39 o
  10   0  12        927.55        984.97       123.40 o
  12   0  12       1251.66       1435.36       148.10 o
  14   0  12        418.04        328.75        93.35 o
  16   0  12          9.98        -11.36        60.88 o
  18   0  12        328.80        395.31       163.16 o
  20   0  12        332.02        249.20       145.30 o
  22   0  12        207.52        246.77       149.36 o
   0   1  12         35.35         45.04        47.14 o
   1   1  12        382.51        379.46        57.83 o
   2   1  12         66.24         68.64        33.85 o
   3   1  12        160.66        183.52        40.97 o
   4   1  12        419.13        459.01        62.68 o
   5   1  12         23.07         29.92        37.31 o
   6   1  12         15.55         12.96        35.58 o
   7   1  12         17.02         72.16        40.55 o
   8   1  12         55.23         72.32        37.68 o
   9   1  12         64.75         47.22        40.61 o
  10   1  12         93.94        104.17        48.04 o
  11   1  12         93.63        112.30        42.76 o
  12   1  12          3.99        -32.11        34.90 o
  13   1  12        125.96        179.81        47.56 o
  14   1  12         67.35         92.39        55.23 o
  15   1  12        165.43        179.32        55.86 o
  16   1  12        131.50        135.16        52.33 o
  17   1  12         86.56        111.72        51.16 o
  18   1  12         41.17         33.81        41.92 o
  19   1  12        289.12        388.03        75.63 o
  20   1  12         20.18         42.64        60.74 o
  21   1  12         28.67         43.87        74.13 o
   0   2  12        564.40        762.22       159.91 o
   1   2  12         98.25        104.44        61.20 o
   2   2  12         57.06        127.44        70.60 o
   3   2  12         67.74         42.22        51.65 o
   4   2  12        115.22        123.08        49.68 o
   5   2  12         55.19         94.20        45.67 o
   6   2  12        665.50        732.98        92.73 o
   7   2  12        139.60        106.77        44.30 o
   8   2  12         51.59         78.77        45.20 o
   9   2  12         71.54        102.11        42.48 o
  10   2  12        177.70        244.23        62.36 o
  11   2  12        185.80        257.16        58.56 o
  12   2  12         36.52         43.46        37.83 o
  13   2  12        122.48        118.48        50.54 o
  14   2  12         13.58         34.29        44.14 o
  15   2  12         95.86        151.32        54.82 o
  16   2  12        376.61        372.87        74.25 o
  17   2  12         18.92         82.20        50.14 o
  18   2  12         47.84         93.56        52.13 o
  19   2  12        135.43        223.69        69.32 o
  20   2  12        111.67        148.53        65.57 o
   0   3  12        458.33        446.68       130.94 o
   1   3  12         67.21        103.32        58.99 o
   2   3  12          0.89         11.53        56.34 o
   3   3  12        556.22        662.87       110.85 o
   4   3  12        151.90        190.65        82.25 o
   5   3  12         82.65         75.23        79.71 o
   6   3  12         59.76         88.65        74.31 o
   7   3  12         97.56         84.81        73.27 o
   8   3  12         88.23         98.00        55.35 o
   9   3  12         78.90        116.98        67.84 o
  10   3  12         13.11         33.35        65.35 o
  11   3  12        192.42        221.94        82.78 o
  12   3  12        100.04        122.57        81.87 o
  13   3  12        411.60        439.15       163.97 o
  14   3  12         37.63        134.36        66.02 o
  15   3  12        150.64        186.76        66.12 o
  16   3  12         15.19         84.41        70.02 o
   0   4  12         31.11        -76.30       131.50 o
   1   4  12         50.41        183.80        98.10 o
   2   4  12         39.90         74.45        83.97 o
   3   4  12         59.82         25.98        94.16 o
   2   0  13         19.54         39.70        46.76 o
   4   0  13       1278.80       1475.23       157.23 o
   6   0  13        336.03        485.82        92.98 o
   8   0  13        198.65        234.53        66.52 o
  10   0  13        103.56        120.29        53.37 o
  12   0  13       1405.19       1474.11       229.72 o
  14   0  13        263.91        239.46        96.60 o
  16   0  13        205.97        161.53        97.41 o
  18   0  13        437.35        435.09       150.17 o
   1   1  13        253.11        307.68        52.94 o
   2   1  13          2.65         -3.16        26.28 o
   3   1  13         72.16         91.89        38.62 o
   4   1  13         55.50         64.31        37.87 o
   5   1  13         86.81         85.72        37.52 o
   6   1  13         74.53         76.00        38.04 o
   7   1  13        196.23        251.68        56.32 o
   8   1  13         35.18         67.44        37.02 o
   9   1  13        249.31        269.74        54.05 o
  10   1  13        173.31        154.45        48.92 o
  11   1  13        234.53        262.47        57.30 o
  12   1  13         72.26        104.32        48.62 o
  13   1  13        111.99        163.03        57.18 o
  14   1  13        190.54        183.05        56.13 o
  15   1  13        105.38        146.23        59.00 o
  16   1  13         16.60         -4.50        42.97 o
  17   1  13        167.87        203.51        68.93 o
  18   1  13          8.90          6.97        61.41 o
   1   2  13         50.43         -5.83        43.31 o
   2   2  13        291.05        256.27        75.35 o
   3   2  13         47.99         55.13        58.69 o
   4   2  13         17.01         59.57        66.81 o
   5   2  13         62.30         30.61        55.18 o
   6   2  13          2.91         29.54        40.52 o
   7   2  13         95.47        100.34        63.19 o
   8   2  13        206.92        196.72        55.28 o
   9   2  13         23.39         11.15        43.42 o
  10   2  13         51.12         25.34        51.36 o
  11   2  13        193.87        312.73        67.53 o
  12   2  13         47.26         36.31        47.15 o
  13   2  13         77.23        140.35        56.25 o
  14   2  13        179.45        232.48        65.96 o
  15   2  13         15.98         65.41        53.30 o
  16   2  13         18.46         30.19        47.10 o
  17   2  13          7.82         -9.32        55.91 o
   1   3  13        181.50        176.88       112.02 o
   2   3  13         72.00         84.20        94.93 o
   3   3  13         90.70        159.47        93.24 o
   4   3  13        105.57        224.93       114.45 o
   5   3  13        671.64        738.29       152.53 o
   6   3  13          4.82         28.92        76.62 o
   7   3  13          1.70       -115.27        86.86 o
   8   3  13          2.23        -23.54       105.53 o
   9   3  13         57.73          8.93       112.83 o
   0   0  14        591.30        698.90       166.41 o
   2   0  14        158.51        151.91        58.85 o
   4   0  14        185.05        240.43       114.86 o
   6   0  14        165.31        302.33        72.46 o
   8   0  14        103.06        158.35        58.36 o
  10   0  14         76.11        258.13        99.84 o
  12   0  14          3.15        -53.57        60.07 o
  14   0  14        246.80        476.49       148.55 o
  16   0  14        172.20         69.81        90.10 o
   0   1  14        539.33        548.74       101.02 o
   1   1  14        176.97        218.45        45.16 o
   2   1  14        265.12        356.06        61.68 o
   3   1  14        408.73        488.52        75.26 o
   4   1  14        236.61        290.99        62.28 o
   5   1  14          5.38        -10.79        31.39 o
   6   1  14         21.64         40.30        37.55 o
   7   1  14        242.67        321.42        63.53 o
   8   1  14          9.56         20.64        31.42 o
   9   1  14        231.08        178.87        49.53 o
  10   1  14         53.80         82.75        38.10 o
  11   1  14        113.62        130.96        45.30 o
  12   1  14        169.28        302.67        76.75 o
  13   1  14        236.73        210.56        85.45 o
  14   1  14         84.57         83.54        54.96 o
  15   1  14        218.51        412.59       100.72 o
  16   1  14        205.60        354.73       148.55 o
   0   2  14        175.68        131.50        77.11 o
   1   2  14        140.66        195.03       104.31 o
   2   2  14        242.85        278.29        73.72 o
   3   2  14         37.30        110.68        55.14 o
   4   2  14        238.11        291.01        95.56 o
   5   2  14         82.55        146.88        74.22 o
   6   2  14         55.83         49.22        73.30 o
   7   2  14         29.93         49.21        74.67 o
   8   2  14         32.40          7.26        47.05 o
   9   2  14         17.96         33.89        48.86 o
  10   2  14        117.08        224.80        66.65 o
  11   2  14          2.87        -29.91        44.85 o
  12   2  14        185.05        248.52        77.89 o
  13   2  14        230.48        478.92       132.31 o
  14   2  14         43.49        -60.88        62.50 o
   2   0  15        364.43        492.11        96.71 o
   4   0  15         10.07         18.75        47.57 o
   6   0  15         15.05         42.29        59.26 o
   8   0  15        302.88        298.72       121.76 o
  10   0  15          7.51        115.27       105.53 o
  12   0  15          0.38        -81.99        68.19 o
   1   1  15        155.26        240.47        58.63 o
   2   1  15        121.49        155.97        53.15 o
   3   1  15         26.93         60.71        42.13 o
   4   1  15         74.05         99.32        43.33 o
   5   1  15        165.57        217.32        61.43 o
   6   1  15         55.93         93.64        48.95 o
   7   1  15         22.56         39.15        48.32 o
   8   1  15        164.99        168.77        55.35 o
   9   1  15         67.63        154.83        52.74 o
  10   1  15        189.87        280.97        80.93 o
  11   1  15        290.10        391.10       102.15 o
  12   1  15         28.59         73.49        71.25 o
  13   1  15         43.14         73.87        92.54 o
  14   1  15         77.04         17.05        88.48 o
  10   2  15        169.35        290.60       105.53 o
   0   0  16        467.67        498.40       155.04 o
   2   0  16        220.56        275.41        84.54 o
   4   0  16        106.95        162.87        70.10 o
   6   0  16        228.64        448.89       140.43 o
   2   1  16         41.45         17.05        81.99 o
   3   1  16        380.05        579.29       117.65 o
   4   1  16         17.57        -10.75        53.81 o
   5   1  16         14.30         82.33        61.83 o
   6   1  16         68.23        131.50        90.91 o
   7   1  16         65.90        107.96        86.86 o
                                                
